# Supplementary material for: Iridium oxide nanoribbons with metastable monoclinic phase for highly efficient electrocatalytic oxygen evolution
Source: Nat Commun. 2023 Mar 4;14:1248. doi: 10.1038/s41467-023-36833-1 (PMC9985653; doi:10.1038/s41467-023-36833-1)
Supplement: Supplementary file 3 — Source Data [file 41467_2023_36833_MOESM3_ESM.xlsx]

## Sheet: Fig 1c
2θ	Intensity
5.00773	219
5.03399	230
5.06025	242
5.08651	237
5.11277	224
5.13903	246
5.16529	222
5.19155	235
5.21781	285
5.24408	234
5.27034	259
5.2966	232
5.32286	195
5.34912	219
5.37538	270
5.40164	188
5.4279	250
5.45416	213
5.48042	219
5.50668	255
5.53294	207
5.5592	236
5.58546	216
5.61172	261
5.63798	226
5.66424	219
5.6905	226
5.71677	226
5.74303	212
5.76929	222
5.79555	222
5.82181	186
5.84807	208
5.87433	232
5.90059	236
5.92685	179
5.95311	206
5.97937	206
6.00563	191
6.03189	216
6.05815	207
6.08441	218
6.11067	214
6.13693	181
6.1632	205
6.18946	183
6.21572	184
6.24198	209
6.26824	223
6.2945	185
6.32076	180
6.34702	176
6.37328	179
6.39954	195
6.4258	204
6.45206	195
6.47832	186
6.50458	200
6.53084	208
6.5571	184
6.58336	181
6.60962	185
6.63589	183
6.66215	201
6.68841	184
6.71467	194
6.74093	205
6.76719	165
6.79345	188
6.81971	193
6.84597	180
6.87223	183
6.89849	164
6.92475	175
6.95101	157
6.97727	164
7.00353	166
7.02979	156
7.05605	157
7.08231	165
7.10858	152
7.13484	181
7.1611	153
7.18736	150
7.21362	165
7.23988	159
7.26614	146
7.2924	188
7.31866	159
7.34492	157
7.37118	137
7.39744	157
7.4237	175
7.44996	149
7.47622	181
7.50248	146
7.52874	167
7.55501	166
7.58127	176
7.60753	165
7.63379	147
7.66005	165
7.68631	167
7.71257	157
7.73883	138
7.76509	155
7.79135	158
7.81761	134
7.84387	152
7.87013	170
7.89639	147
7.92265	133
7.94891	161
7.97517	150
8.00143	139
8.0277	136
8.05396	173
8.08022	150
8.10648	164
8.13274	138
8.159	138
8.18526	141
8.21152	159
8.23778	144
8.26404	155
8.2903	127
8.31656	156
8.34282	133
8.36908	187
8.39534	156
8.4216	129
8.44786	148
8.47412	133
8.50039	157
8.52665	155
8.55291	162
8.57917	157
8.60543	159
8.63169	166
8.65795	136
8.68421	131
8.71047	125
8.73673	145
8.76299	147
8.78925	150
8.81551	150
8.84177	143
8.86803	150
8.89429	144
8.92055	138
8.94682	116
8.97308	117
8.99934	137
9.0256	128
9.05186	125
9.07812	115
9.10438	114
9.13064	160
9.1569	134
9.18316	115
9.20942	141
9.23568	132
9.26194	122
9.2882	161
9.31446	146
9.34072	147
9.36698	124
9.39324	127
9.41951	130
9.44577	155
9.47203	112
9.49829	138
9.52455	143
9.55081	126
9.57707	109
9.60333	131
9.62959	135
9.65585	142
9.68211	154
9.70837	135
9.73463	147
9.76089	130
9.78715	128
9.81341	152
9.83967	121
9.86593	133
9.8922	133
9.91846	135
9.94472	143
9.97098	151
9.99724	139
10.0235	144
10.0498	115
10.076	131
10.1023	151
10.1285	148
10.1548	120
10.1811	128
10.2073	143
10.2336	144
10.2598	149
10.2861	139
10.3124	144
10.3386	134
10.3649	135
10.3911	147
10.4174	152
10.4437	124
10.4699	150
10.4962	155
10.5224	149
10.5487	131
10.575	159
10.6012	124
10.6275	179
10.6538	157
10.68	139
10.7063	155
10.7325	162
10.7588	150
10.7851	150
10.8113	154
10.8376	165
10.8638	176
10.8901	152
10.9164	164
10.9426	179
10.9689	161
10.9951	162
11.0214	207
11.0477	170
11.0739	187
11.1002	187
11.1264	200
11.1527	205
11.179	206
11.2052	199
11.2315	198
11.2577	221
11.284	243
11.3103	211
11.3365	224
11.3628	216
11.389	223
11.4153	277
11.4416	338
11.4678	316
11.4941	295
11.5204	268
11.5466	256
11.5729	272
11.5991	322
11.6254	318
11.6517	329
11.6779	336
11.7042	319
11.7304	304
11.7567	373
11.783	399
11.8092	394
11.8355	400
11.8617	415
11.888	469
11.9143	460
11.9405	537
11.9668	549
11.993	594
12.0193	604
12.0456	639
12.0718	615
12.0981	726
12.1243	749
12.1506	784
12.1769	795
12.2031	922
12.2294	977
12.2556	1074
12.2819	1244
12.3082	1233
12.3344	1371
12.3607	1472
12.387	1582
12.4132	1658
12.4395	1803
12.4657	2062
12.492	2330
12.5183	2708
12.5445	3117
12.5708	3910
12.597	5522
12.6233	8801
12.6495	14608
12.6758	26672
12.7021	34450
12.7283	24547
12.7546	11030
12.7809	4717
12.8071	2795
12.8334	2132
12.8596	1767
12.8859	1544
12.9122	1421
12.9384	1226
12.9647	1127
12.9909	1068
13.0172	960
13.0435	846
13.0697	840
13.096	785
13.1222	689
13.1485	682
13.1748	615
13.201	581
13.2273	568
13.2536	555
13.2798	430
13.3061	497
13.3323	451
13.3586	434
13.3849	415
13.4111	397
13.4374	349
13.4636	363
13.4899	324
13.5161	352
13.5424	331
13.5687	300
13.5949	282
13.6212	312
13.6475	265
13.6737	277
13.7	239
13.7262	271
13.7525	254
13.7788	248
13.805	253
13.8313	228
13.8575	213
13.8838	208
13.9101	220
13.9363	192
13.9626	199
13.9888	202
14.0151	200
14.0414	179
14.0676	192
14.0939	202
14.1202	156
14.1464	154
14.1727	158
14.1989	171
14.2252	162
14.2515	173
14.2777	174
14.304	182
14.3302	159
14.3565	144
14.3827	135
14.409	143
14.4353	149
14.4615	141
14.4878	148
14.514	126
14.5403	144
14.5666	147
14.5928	123
14.6191	119
14.6454	132
14.6716	135
14.6979	116
14.7241	123
14.7504	127
14.7767	133
14.8029	123
14.8292	120
14.8554	114
14.8817	125
14.908	121
14.9342	123
14.9605	108
14.9867	118
15.013	111
15.0393	120
15.0655	96
15.0918	117
15.1181	101
15.1443	114
15.1706	91
15.1968	105
15.2231	89
15.2493	89
15.2756	95
15.3019	102
15.3281	70
15.3544	96
15.3806	102
15.4069	110
15.4332	97
15.4594	110
15.4857	76
15.512	78
15.5382	89
15.5645	83
15.5907	86
15.617	97
15.6433	92
15.6695	110
15.6958	75
15.722	78
15.7483	101
15.7746	85
15.8008	83
15.8271	84
15.8533	91
15.8796	90
15.9059	87
15.9321	76
15.9584	91
15.9847	76
16.0109	67
16.0372	82
16.0634	70
16.0897	86
16.116	73
16.1422	75
16.1685	63
16.1947	76
16.221	80
16.2473	69
16.2735	60
16.2998	60
16.326	72
16.3523	74
16.3786	77
16.4048	71
16.4311	68
16.4573	65
16.4836	71
16.5099	75
16.5361	56
16.5624	52
16.5886	70
16.6149	74
16.6412	54
16.6674	59
16.6937	50
16.7199	63
16.7462	53
16.7725	57
16.7987	59
16.825	63
16.8513	57
16.8775	68
16.9038	47
16.93	53
16.9563	61
16.9825	65
17.0088	71
17.0351	52
17.0613	58
17.0876	58
17.1138	55
17.1401	54
17.1664	61
17.1926	54
17.2189	55
17.2451	61
17.2714	66
17.2977	57
17.3239	83
17.3502	77
17.3765	61
17.4027	64
17.429	71
17.4552	54
17.4815	65
17.5078	52
17.534	53
17.5603	51
17.5865	68
17.6128	53
17.6391	56
17.6653	51
17.6916	57
17.7178	62
17.7441	51
17.7704	55
17.7966	37
17.8229	65
17.8492	69
17.8754	40
17.9017	34
17.9279	54
17.9542	52
17.9805	49
18.0067	57
18.033	54
18.0592	60
18.0855	46
18.1118	46
18.138	61
18.1643	54
18.1905	41
18.2168	48
18.2431	50
18.2693	55
18.2956	44
18.3218	67
18.3481	37
18.3744	51
18.4006	55
18.4269	50
18.4531	46
18.4794	39
18.5057	46
18.5319	56
18.5582	43
18.5844	53
18.6107	45
18.637	47
18.6632	49
18.6895	33
18.7157	46
18.742	53
18.7683	48
18.7945	59
18.8208	54
18.847	55
18.8733	44
18.8996	33
18.9258	40
18.9521	53
18.9783	44
19.0046	40
19.0309	61
19.0571	43
19.0834	52
19.1096	37
19.1359	39
19.1622	35
19.1884	52
19.2147	48
19.241	47
19.2672	39
19.2935	38
19.3197	43
19.346	40
19.3723	41
19.3985	47
19.4248	48
19.451	56
19.4773	54
19.5036	48
19.5298	43
19.5561	42
19.5823	55
19.6086	39
19.6349	47
19.6611	38
19.6874	53
19.7137	45
19.7399	50
19.7662	42
19.7924	42
19.8187	45
19.845	42
19.8712	39
19.8975	41
19.9237	44
19.95	46
19.9763	48
20.0025	36
20.0288	52
20.055	42
20.0813	37
20.1076	36
20.1338	40
20.1601	43
20.1863	53
20.2126	40
20.2389	41
20.2651	50
20.2914	47
20.3176	43
20.3439	40
20.3702	41
20.3964	31
20.4227	31
20.4489	39
20.4752	35
20.5015	43
20.5277	54
20.554	41
20.5802	27
20.6065	42
20.6328	39
20.659	44
20.6853	45
20.7115	38
20.7378	38
20.7641	34
20.7903	41
20.8166	36
20.8428	46
20.8691	34
20.8954	53
20.9216	49
20.9479	55
20.9742	38
21.0004	38
21.0267	46
21.0529	37
21.0792	29
21.1055	44
21.1317	42
21.158	54
21.1842	48
21.2105	43
21.2368	36
21.263	46
21.2893	39
21.3155	38
21.3418	31
21.3681	30
21.3943	46
21.4206	41
21.4468	30
21.4731	37
21.4994	44
21.5256	47
21.5519	39
21.5782	40
21.6044	42
21.6307	23
21.6569	40
21.6832	38
21.7095	37
21.7357	30
21.762	31
21.7882	32
21.8145	36
21.8407	33
21.867	37
21.8933	39
21.9195	45
21.9458	48
21.9721	49
21.9983	40
22.0246	29
22.0508	40
22.0771	44
22.1034	31
22.1296	40
22.1559	45
22.1821	43
22.2084	38
22.2347	56
22.2609	40
22.2872	50
22.3134	41
22.3397	51
22.366	35
22.3922	36
22.4185	28
22.4447	31
22.471	35
22.4973	43
22.5235	43
22.5498	42
22.576	43
22.6023	40
22.6286	27
22.6548	49
22.6811	28
22.7074	42
22.7336	41
22.7599	42
22.7861	43
22.8124	34
22.8387	37
22.8649	49
22.8912	49
22.9174	51
22.9437	48
22.97	40
22.9962	43
23.0225	69
23.0487	48
23.075	58
23.1013	55
23.1275	52
23.1538	46
23.18	40
23.2063	42
23.2326	55
23.2588	39
23.2851	41
23.3113	40
23.3376	45
23.3639	47
23.3901	48
23.4164	45
23.4427	63
23.4689	44
23.4952	52
23.5214	39
23.5477	39
23.5739	53
23.6002	50
23.6265	41
23.6527	53
23.679	37
23.7052	43
23.7315	53
23.7578	56
23.784	63
23.8103	40
23.8366	40
23.8628	50
23.8891	42
23.9153	46
23.9416	54
23.9679	58
23.9941	50
24.0204	58
24.0466	50
24.0729	85
24.0992	57
24.1254	57
24.1517	81
24.1779	80
24.2042	61
24.2305	60
24.2567	52
24.283	60
24.3092	72
24.3355	75
24.3618	82
24.388	57
24.4143	66
24.4406	79
24.4668	81
24.4931	84
24.5193	91
24.5456	95
24.5719	106
24.5981	120
24.6244	107
24.6506	158
24.6769	144
24.7032	145
24.7294	161
24.7557	163
24.7819	132
24.8082	162
24.8345	186
24.8607	175
24.887	186
24.9132	207
24.9395	202
24.9658	214
24.992	223
25.0183	278
25.0445	269
25.0708	264
25.0971	296
25.1233	308
25.1496	341
25.1758	338
25.2021	417
25.2284	419
25.2546	452
25.2809	487
25.3072	510
25.3334	643
25.3597	734
25.3859	898
25.4122	1297
25.4384	1776
25.4647	2771
25.491	5017
25.5172	7182
25.5435	6983
25.5697	6047
25.596	4722
25.6223	3178
25.6485	1747
25.6748	1042
25.7011	717
25.7273	533
25.7536	413
25.7798	365
25.8061	297
25.8324	258
25.8586	216
25.8849	201
25.9111	192
25.9374	175
25.9637	173
25.9899	159
26.0162	151
26.0424	138
26.0687	123
26.095	105
26.1212	111
26.1475	101
26.1737	106
26.2	104
26.2263	82
26.2525	88
26.2788	84
26.3051	73
26.3313	86
26.3576	81
26.3838	87
26.4101	79
26.4364	89
26.4626	71
26.4889	69
26.5151	65
26.5414	63
26.5677	61
26.5939	68
26.6202	60
26.6464	52
26.6727	55
26.699	70
26.7252	59
26.7515	59
26.7777	42
26.804	47
26.8303	65
26.8565	52
26.8828	47
26.909	47
26.9353	59
26.9616	48
26.9878	58
27.0141	37
27.0403	43
27.0666	51
27.0929	48
27.1191	49
27.1454	43
27.1716	64
27.1979	38
27.2242	40
27.2504	42
27.2767	41
27.3029	43
27.3292	50
27.3555	40
27.3817	55
27.408	32
27.4342	52
27.4605	31
27.4868	40
27.513	39
27.5393	33
27.5656	37
27.5918	53
27.6181	28
27.6443	42
27.6706	40
27.6969	29
27.7231	31
27.7494	55
27.7756	42
27.8019	31
27.8282	51
27.8544	31
27.8807	39
27.9069	45
27.9332	47
27.9595	34
27.9857	33
28.012	43
28.0383	29
28.0645	30
28.0908	35
28.117	32
28.1433	44
28.1696	33
28.1958	33
28.2221	22
28.2483	28
28.2746	28
28.3009	34
28.3271	35
28.3534	25
28.3796	34
28.4059	35
28.4322	34
28.4584	33
28.4847	27
28.5109	42
28.5372	36
28.5635	40
28.5897	27
28.616	29
28.6422	33
28.6685	31
28.6948	33
28.721	24
28.7473	26
28.7735	38
28.7998	26
28.8261	34
28.8523	37
28.8786	27
28.9048	29
28.9311	28
28.9574	32
28.9836	26
29.0099	35
29.0361	34
29.0624	14
29.0887	17
29.1149	22
29.1412	26
29.1674	28
29.1937	35
29.22	29
29.2462	24
29.2725	30
29.2987	22
29.325	27
29.3513	30
29.3775	26
29.4038	30
29.4301	29
29.4563	27
29.4826	29
29.5088	30
29.5351	16
29.5614	44
29.5876	32
29.6139	28
29.6401	26
29.6664	36
29.6927	32
29.7189	28
29.7452	20
29.7714	18
29.7977	26
29.824	23
29.8502	29
29.8765	29
29.9028	27
29.929	22
29.9553	27
29.9815	20
30.0078	24
30.0341	32
30.0603	20
30.0866	28
30.1128	27
30.1391	23
30.1654	24
30.1916	24
30.2179	31
30.2441	16
30.2704	31
30.2966	20
30.3229	25
30.3492	22
30.3754	37
30.4017	25
30.428	30
30.4542	31
30.4805	18
30.5067	28
30.533	27
30.5593	18
30.5855	18
30.6118	18
30.638	14
30.6643	21
30.6906	33
30.7168	21
30.7431	28
30.7693	27
30.7956	18
30.8219	35
30.8481	27
30.8744	28
30.9006	24
30.9269	31
30.9532	27
30.9794	20
31.0057	29
31.0319	22
31.0582	20
31.0845	24
31.1107	18
31.137	18
31.1633	29
31.1895	24
31.2158	23
31.242	26
31.2683	18
31.2946	24
31.3208	21
31.3471	22
31.3733	18
31.3996	17
31.4259	22
31.4521	25
31.4784	15
31.5046	28
31.5309	21
31.5572	26
31.5834	10
31.6097	14
31.6359	26
31.6622	13
31.6885	24
31.7147	25
31.741	12
31.7673	31
31.7935	23
31.8198	26
31.846	26
31.8723	19
31.8986	13
31.9248	17
31.9511	24
31.9773	22
32.0036	15
32.0299	31
32.0561	28
32.0824	14
32.1086	21
32.1349	24
32.1611	15
32.1874	19
32.2137	21
32.2399	23
32.2662	12
32.2925	24
32.3187	26
32.345	32
32.3712	19
32.3975	20
32.4238	15
32.45	19
32.4763	22
32.5025	16
32.5288	17
32.5551	20
32.5813	17
32.6076	18
32.6338	17
32.6601	14
32.6864	23
32.7126	20
32.7389	17
32.7651	9
32.7914	16
32.8177	19
32.8439	19
32.8702	25
32.8965	15
32.9227	21
32.949	24
32.9752	23
33.0015	25
33.0277	18
33.054	26
33.0803	22
33.1065	10
33.1328	25
33.1591	26
33.1853	24
33.2116	11
33.2378	18
33.2641	14
33.2904	23
33.3166	19
33.3429	22
33.3691	19
33.3954	25
33.4217	17
33.4479	20
33.4742	19
33.5004	19
33.5267	23
33.553	30
33.5792	16
33.6055	29
33.6317	17
33.658	27
33.6843	21
33.7105	22
33.7368	20
33.763	24
33.7893	23
33.8156	25
33.8418	19
33.8681	22
33.8944	25
33.9206	25
33.9469	19
33.9731	29
33.9994	19
34.0256	22
34.0519	20
34.0782	20
34.1044	21
34.1307	30
34.157	20
34.1832	22
34.2095	24
34.2357	20
34.262	25
34.2883	19
34.3145	21
34.3408	33
34.367	26
34.3933	25
34.4196	26
34.4458	23
34.4721	30
34.4983	35
34.5246	31
34.5509	31
34.5771	37
34.6034	33
34.6296	36
34.6559	19
34.6822	34
34.7084	30
34.7347	29
34.761	23
34.7872	25
34.8135	29
34.8397	13
34.866	22
34.8922	17
34.9185	24
34.9448	24
34.971	18
34.9973	19
35.0236	26
35.0498	27
35.0761	19
35.1023	20
35.1286	25
35.1549	19
35.1811	17
35.2074	25
35.2336	16
35.2599	16
35.2862	20
35.3124	26
35.3387	19
35.3649	17
35.3912	23
35.4175	22
35.4437	17
35.47	29
35.4963	15
35.5225	17
35.5488	19
35.575	14
35.6013	20
35.6275	20
35.6538	20
35.6801	20
35.7063	11
35.7326	21
35.7589	21
35.7851	17
35.8114	22
35.8376	15
35.8639	28
35.8901	12
35.9164	24
35.9427	17
35.9689	28
35.9952	26
36.0215	20
36.0477	15
36.074	27
36.1002	16
36.1265	17
36.1528	14
36.179	19
36.2053	13
36.2315	15
36.2578	18
36.2841	20
36.3103	24
36.3366	18
36.3628	14
36.3891	19
36.4154	17
36.4416	15
36.4679	23
36.4941	17
36.5204	15
36.5467	19
36.5729	28
36.5992	20
36.6255	14
36.6517	22
36.678	24
36.7042	18
36.7305	20
36.7567	16
36.783	22
36.8093	19
36.8355	25
36.8618	25
36.8881	27
36.9143	26
36.9406	15
36.9668	13
36.9931	23
37.0194	19
37.0456	18
37.0719	19
37.0981	26
37.1244	12
37.1507	23
37.1769	19
37.2032	21
37.2294	21
37.2557	30
37.282	32
37.3082	22
37.3345	21
37.3608	22
37.387	20
37.4133	26
37.4395	27
37.4658	35
37.492	25
37.5183	23
37.5446	27
37.5708	33
37.5971	22
37.6234	29
37.6496	21
37.6759	26
37.7021	21
37.7284	29
37.7546	27
37.7809	30
37.8072	28
37.8334	35
37.8597	22
37.886	33
37.9122	36
37.9385	35
37.9647	39
37.991	34
38.0173	38
38.0435	40
38.0698	35
38.096	35
38.1223	41
38.1486	45
38.1748	40
38.2011	48
38.2274	47
38.2536	41
38.2799	50
38.3061	43
38.3324	31
38.3586	47
38.3849	59
38.4112	49
38.4374	52
38.4637	51
38.49	75
38.5162	91
38.5425	91
38.5687	117
38.595	175
38.6213	273
38.6475	420
38.6738	563
38.7	658
38.7263	596
38.7526	545
38.7788	428
38.8051	405
38.8313	270
38.8576	208
38.8839	163
38.9101	124
38.9364	86
38.9626	66
38.9889	53
39.0152	47
39.0414	33
39.0677	44
39.0939	46
39.1202	30
39.1465	35
39.1727	39
39.199	33
39.2253	25
39.2515	31
39.2778	22
39.304	31
39.3303	22
39.3565	27
39.3828	24
39.4091	29
39.4353	24
39.4616	25
39.4879	22
39.5141	25
39.5404	42
39.5666	23
39.5929	16
39.6191	23
39.6454	26
39.6717	16
39.6979	21
39.7242	17
39.7505	19
39.7767	18
39.803	12
39.8292	26
39.8555	21
39.8818	10
39.908	16
39.9343	28
39.9605	27
39.9868	23
40.0131	19
40.0393	31
40.0656	21
40.0919	19
40.1181	17
40.1444	17
40.1706	18
40.1969	19
40.2231	18
40.2494	14
40.2757	23
40.3019	13
40.3282	22
40.3544	22
40.3807	14
40.407	13
40.4332	19
40.4595	18
40.4858	22
40.512	20
40.5383	19
40.5645	13
40.5908	10
40.6171	15
40.6433	22
40.6696	16
40.6958	10
40.7221	16
40.7484	17
40.7746	18
40.8009	26
40.8271	17
40.8534	9
40.8797	17
40.9059	18
40.9322	10
40.9584	20
40.9847	17
41.011	18
41.0372	20
41.0635	14
41.0898	11
41.116	13
41.1423	10
41.1685	20
41.1948	8
41.221	15
41.2473	21
41.2736	15
41.2998	15
41.3261	19
41.3524	21
41.3786	14
41.4049	18
41.4311	12
41.4574	11
41.4837	15
41.5099	18
41.5362	10
41.5624	12
41.5887	21
41.615	16
41.6412	16
41.6675	14
41.6937	14
41.72	9
41.7463	14
41.7725	17
41.7988	15
41.825	17
41.8513	12
41.8776	21
41.9038	13
41.9301	13
41.9564	15
41.9826	20
42.0089	18
42.0351	16
42.0614	14
42.0876	8
42.1139	18
42.1402	18
42.1664	19
42.1927	14
42.2189	21
42.2452	20
42.2715	19
42.2977	23
42.324	13
42.3503	18
42.3765	16
42.4028	17
42.429	16
42.4553	17
42.4816	23
42.5078	19
42.5341	19
42.5603	13
42.5866	22
42.6129	18
42.6391	12
42.6654	10
42.6916	17
42.7179	19
42.7442	20
42.7704	17
42.7967	12
42.8229	11
42.8492	11
42.8755	14
42.9017	12
42.928	15
42.9543	19
42.9805	13
43.0068	12
43.033	14
43.0593	21
43.0855	12
43.1118	16
43.1381	22
43.1643	15
43.1906	15
43.2169	18
43.2431	18
43.2694	14
43.2956	30
43.3219	30
43.3482	21
43.3744	16
43.4007	18
43.4269	13
43.4532	25
43.4795	8
43.5057	10
43.532	17
43.5582	8
43.5845	13
43.6108	10
43.637	20
43.6633	22
43.6895	13
43.7158	12
43.7421	15
43.7683	24
43.7946	14
43.8209	10
43.8471	21
43.8734	18
43.8996	19
43.9259	11
43.9522	15
43.9784	21
44.0047	9
44.0309	23
44.0572	20
44.0834	18
44.1097	14
44.136	12
44.1622	17
44.1885	9
44.2148	20
44.241	14
44.2673	11
44.2935	12
44.3198	12
44.3461	10
44.3723	11
44.3986	10
44.4248	22
44.4511	13
44.4774	18
44.5036	12
44.5299	10
44.5561	20
44.5824	12
44.6087	13
44.6349	11
44.6612	19
44.6874	15
44.7137	9
44.74	13
44.7662	18
44.7925	20
44.8188	24
44.845	16
44.8713	17
44.8975	9
44.9238	15
44.95	18
44.9763	12
45.0026	22
45.0288	24
45.0551	8
45.0814	18
45.1076	24
45.1339	6
45.1601	18
45.1864	13
45.2127	22
45.2389	15
45.2652	8
45.2914	16
45.3177	14
45.344	10
45.3702	16
45.3965	17
45.4227	15
45.449	13
45.4753	15
45.5015	16
45.5278	12
45.554	19
45.5803	21
45.6066	16
45.6328	15
45.6591	14
45.6853	12
45.7116	8
45.7379	8
45.7641	11
45.7904	17
45.8167	10
45.8429	15
45.8692	16
45.8954	16
45.9217	14
45.9479	12
45.9742	17
46.0005	8
46.0267	11
46.053	9
46.0793	11
46.1055	10
46.1318	8
46.158	23
46.1843	16
46.2106	26
46.2368	13
46.2631	12
46.2893	22
46.3156	11
46.3419	8
46.3681	11
46.3944	10
46.4206	14
46.4469	12
46.4732	12
46.4994	14
46.5257	9
46.5519	17
46.5782	9
46.6045	21
46.6307	11
46.657	14
46.6833	12
46.7095	9
46.7358	17
46.762	20
46.7883	17
46.8145	13
46.8408	14
46.8671	10
46.8933	17
46.9196	32
46.9459	14
46.9721	20
46.9984	16
47.0246	14
47.0509	14
47.0772	14
47.1034	17
47.1297	19
47.1559	14
47.1822	18
47.2085	9
47.2347	14
47.261	20
47.2872	25
47.3135	17
47.3398	14
47.366	17
47.3923	17
47.4185	7
47.4448	13
47.4711	11
47.4973	14
47.5236	10
47.5498	12
47.5761	19
47.6024	12
47.6286	16
47.6549	9
47.6812	18
47.7074	15
47.7337	22
47.7599	15
47.7862	11
47.8124	8
47.8387	16
47.865	14
47.8912	17
47.9175	8
47.9438	13
47.97	17
47.9963	11
48.0225	13
48.0488	26
48.0751	11
48.1013	16
48.1276	15
48.1538	19
48.1801	15
48.2064	22
48.2326	10
48.2589	12
48.2851	14
48.3114	13
48.3377	13
48.3639	19
48.3902	12
48.4164	12
48.4427	12
48.469	13
48.4952	19
48.5215	15
48.5478	18
48.574	15
48.6003	18
48.6265	21
48.6528	19
48.679	8
48.7053	16
48.7316	10
48.7578	15
48.7841	20
48.8103	11
48.8366	10
48.8629	16
48.8891	17
48.9154	11
48.9417	12
48.9679	16
48.9942	12
49.0204	10
49.0467	17
49.073	18
49.0992	18
49.1255	16
49.1517	21
49.178	15
49.2043	20
49.2305	22
49.2568	15
49.283	12
49.3093	9
49.3356	13
49.3618	10
49.3881	12
49.4143	12
49.4406	18
49.4669	16
49.4931	13
49.5194	11
49.5457	16
49.5719	21
49.5982	20
49.6244	10
49.6507	11
49.6769	16
49.7032	13
49.7295	18
49.7557	14
49.782	19
49.8083	13
49.8345	16
49.8608	15
49.887	9
49.9133	16
49.9396	11
49.9658	16
49.9921	3
50.0183	15
50.0446	14
50.0709	13
50.0971	18
50.1234	15
50.1496	18
50.1759	13
50.2022	15
50.2284	11
50.2547	2
50.2809	11
50.3072	17
50.3335	17
50.3597	21
50.386	12
50.4123	23
50.4385	23
50.4648	23
50.491	19
50.5173	19
50.5436	20
50.5698	21
50.5961	19
50.6223	16
50.6486	18
50.6748	23
50.7011	19
50.7274	15
50.7536	14
50.7799	24
50.8062	17
50.8324	8
50.8587	18
50.8849	24
50.9112	21
50.9375	13
50.9637	15
50.99	18
51.0162	19
51.0425	20
51.0688	22
51.095	15
51.1213	15
51.1475	19
51.1738	19
51.2001	9
51.2263	22
51.2526	13
51.2788	14
51.3051	26
51.3314	18
51.3576	13
51.3839	22
51.4102	22
51.4364	14
51.4627	17
51.4889	24
51.5152	25
51.5414	25
51.5677	24
51.594	22
51.6202	24
51.6465	12
51.6728	19
51.699	19
51.7253	20
51.7515	19
51.7778	17
51.8041	19
51.8303	25
51.8566	15
51.8828	28
51.9091	29
51.9354	27
51.9616	30
51.9879	26
52.0141	29
52.0404	25
52.0667	21
52.0929	44
52.1192	33
52.1454	39
52.1717	35
52.198	36
52.2242	43
52.2505	34
52.2767	77
52.303	91
52.3293	120
52.3555	164
52.3818	204
52.4081	268
52.4343	259
52.4606	257
52.4868	192
52.5131	206
52.5393	181
52.5656	197
52.5919	178
52.6181	109
52.6444	84
52.6707	73
52.6969	45
52.7232	33
52.7494	47
52.7757	29
52.802	26
52.8282	24
52.8545	23
52.8807	22
52.907	24
52.9333	15
52.9595	13
52.9858	25
53.012	13
53.0383	18
53.0646	21
53.0908	19
53.1171	18
53.1433	7
53.1696	28
53.1959	24
53.2221	17
53.2484	19
53.2747	16
53.3009	15
53.3272	16
53.3534	11
53.3797	15
53.4059	23
53.4322	23
53.4585	22
53.4847	21
53.511	23
53.5373	22
53.5635	10
53.5898	16
53.616	19
53.6423	7
53.6686	12
53.6948	15
53.7211	14
53.7473	21
53.7736	13
53.7999	18
53.8261	17
53.8524	14
53.8786	21
53.9049	20
53.9312	11
53.9574	17
53.9837	13
54.0099	14
54.0362	16
54.0625	16
54.0887	11
54.115	11
54.1412	9
54.1675	11
54.1938	13
54.22	7
54.2463	20
54.2726	17
54.2988	21
54.3251	12
54.3513	12
54.3776	15
54.4038	20
54.4301	12
54.4564	17
54.4826	18
54.5089	18
54.5352	18
54.5614	19
54.5877	13
54.6139	12
54.6402	11
54.6665	16
54.6927	15
54.719	15
54.7452	11
54.7715	19
54.7978	13
54.824	18
54.8503	5
54.8765	17
54.9028	14
54.9291	10
54.9553	12
54.9816	7
55.0078	18
55.0341	16
55.0604	9
55.0866	17
55.1129	18
55.1392	10
55.1654	12
55.1917	16
55.2179	23
55.2442	9
55.2704	7
55.2967	3
55.323	8
55.3492	16
55.3755	16
55.4017	14
55.428	17
55.4543	15
55.4805	7
55.5068	7
55.5331	10
55.5593	8
55.5856	15
55.6118	15
55.6381	7
55.6644	12
55.6906	11
55.7169	14
55.7431	12
55.7694	11
55.7957	12
55.8219	13
55.8482	14
55.8744	20
55.9007	2
55.927	14
55.9532	12
55.9795	10
56.0057	9
56.032	13
56.0583	17
56.0845	9
56.1108	18
56.1371	12
56.1633	11
56.1896	10
56.2158	18
56.2421	14
56.2683	18
56.2946	17
56.3209	12
56.3471	11
56.3734	12
56.3997	10
56.4259	7
56.4522	9
56.4784	15
56.5047	17
56.531	8
56.5572	13
56.5835	8
56.6097	12
56.636	9
56.6623	13
56.6885	13
56.7148	11
56.741	15
56.7673	8
56.7936	11
56.8198	10
56.8461	11
56.8723	13
56.8986	7
56.9249	14
56.9511	4
56.9774	16
57.0037	15
57.0299	16
57.0562	8
57.0824	10
57.1087	7
57.135	14
57.1612	11
57.1875	13
57.2137	9
57.24	4
57.2662	12
57.2925	8
57.3188	14
57.345	10
57.3713	14
57.3976	19
57.4238	12
57.4501	14
57.4763	9
[truncated: 401 more rows]

## Sheet: Fig 1e
Distance (a)		Distance (b)
0	2743.08	0	2466.82
0.00821	2827.51	0.00821	2439.04
0.01641	2787	0.01641	2710.4
0.02462	2703.65	0.02462	3002.57
0.03283	2601.47	0.03283	3015.08
0.04104	2576.46	0.04103	2749.2
0.04924	2761.48	0.04924	2508.39
0.05745	2970.94	0.05745	2212.53
0.06566	3021.58	0.06566	2036.49
0.07386	3167.84	0.07386	1869.34
0.08207	3134.96	0.08207	1712.9
0.09028	2827.46	0.09028	1548.37
0.09848	2628.16	0.09848	1412.17
0.10669	2568.87	0.10669	1398.18
0.1149	2486.49	0.1149	1374.81
0.12311	2275.4	0.1231	1357.82
0.13131	2133.24	0.13131	1343.49
0.13952	2072.38	0.13952	1262
0.14773	1950.52	0.14772	1211.86
0.15593	1768.4	0.15593	1163.7
0.16414	1618.81	0.16414	1093.39
0.17235	1610.72	0.17235	1051.57
0.18056	1575.3	0.18055	1102.77
0.18876	1477.14	0.18876	1115.05
0.19697	1449.4	0.19697	1050.27
0.20518	1395.88	0.20517	1087.28
0.21338	1335.67	0.21338	1153.82
0.22159	1376.61	0.22159	1195.12
0.2298	1408.43	0.22979	1236.27
0.238	1445.09	0.238	1383.92
0.24621	1446.82	0.24621	1431.76
0.25442	1431.02	0.25441	1510.54
0.26263	1416.73	0.26262	1702.01
0.27083	1425.53	0.27083	1848.65
0.27904	1419.47	0.27904	2010.52
0.28725	1489.35	0.28724	1844.03
0.29545	1604.85	0.29545	1889.07
0.30366	1596.45	0.30366	2359.07
0.31187	1525.07	0.31186	2463.89
0.32008	1366.29	0.32007	2555.95
0.32828	1441.07	0.32828	2529.17
0.33649	1463.78	0.33648	2523.37
0.3447	1617.7	0.34469	2524.66
0.3529	1643.97	0.3529	2475.83
0.36111	1563.79	0.3611	2391.82
0.36932	1503.91	0.36931	2291.99
0.37752	1464.55	0.37752	2059.87
0.38573	1627.37	0.38573	1982.09
0.39394	1786.04	0.39393	1994.18
0.40215	1893.44	0.40214	1954.92
0.41035	1936.1	0.41035	1797.13
0.41856	1980.27	0.41855	1628.27
0.42677	2206.96	0.42676	1547.96
0.43497	2407.82	0.43497	1466.62
0.44318	2448.63	0.44317	1351.14
0.45139	2505.89	0.45138	1285.51
0.4596	2582.16	0.45959	1314.14
0.4678	2607.98	0.4678	1262.11
0.47601	2570.82	0.476	1202.06
0.48422	2545.68	0.48421	1174.65
0.49242	2592.26	0.49242	1146.3
0.50063	2551.44	0.50062	1144.86
0.50884	2520.53	0.50883	1143.15
0.51704	2520.9	0.51704	1166.09
0.52525	2547.42	0.52524	1197.58
0.53346	2481.33	0.53345	1141.01
0.54167	2325.61	0.54166	1172.63
0.54987	2283.41	0.54986	1304.94
0.55808	2185.37	0.55807	1409.91
0.56629	1995.53	0.56628	1484.57
0.57449	1984.38	0.57449	1525.39
0.5827	1962.87	0.58269	1554.65
0.59091	1663.06	0.5909	1635.69
0.59912	1489.13	0.59911	1809.34
0.60732	1327.54	0.60731	2021.81
0.61553	1254.6	0.61552	2118.02
0.62374	1163.08	0.62373	2195.47
0.63194	1176.18	0.63193	2133.46
0.64015	1172.19	0.64014	2116.46
0.64836	1093.86	0.64835	2118.69
0.65657	1071.85	0.65655	2237.27
0.66477	1032.95	0.66476	2216.32
0.67298	1090.8	0.67297	2245.08
0.68119	1174.3	0.68118	2218.86
0.68939	1234.9	0.68938	2089.63
0.6976	1238.71	0.69759	1906.85
0.70581	1214.09	0.7058	1876.68
0.71401	1187.58	0.714	1984.56
0.72222	1204.54	0.72221	1907.73
0.73043	1215.28	0.73042	1620.02
0.73864	1191.29	0.73862	1454.33
0.74684	1207.5	0.74683	1418.95
0.75505	1303.27	0.75504	1359.16
0.76326	1324.36	0.76324	1313.57
0.77146	1282.88	0.77145	1266.47
0.77967	1206.87	0.77966	1262.44
0.78788	1225.11	0.78787	1249.76
0.79609	1343.93	0.79607	1253.79
0.80429	1480.55	0.80428	1214.12
0.8125	1499.27	0.81249	1133.02
0.82071	1466.39	0.82069	1163.45
0.82891	1515.24	0.8289	1282.18
0.83712	1749.32	0.83711	1262.36
0.84533	1867.54	0.84531	1313.47
0.85353	2104.63	0.85352	1409.77
0.86174	2357.08	0.86173	1475.91
0.86995	2437.72	0.86993	1440.71
0.87816	2319.09	0.87814	1460.41
0.88636	2340.03	0.88635	1627.24
0.89457	2399.07	0.89456	1697.78
0.90278	2452.5	0.90276	1966.01
0.91098	2586.14	0.91097	2045.49
0.91919	2692.38	0.91918	1992.48
0.9274	2725.77	0.92738	2022.69
0.93561	2732.38	0.93559	1966.56
0.94381	2783.11	0.9438	2163.6
0.95202	2634.26	0.952	2183.83
0.96023	2391.17	0.96021	2140.89
0.96843	2329.38	0.96842	2059
0.97664	2308.63	0.97662	1961.15
0.98485	2183.47	0.98483	1904.82
0.99305	2110.42	0.99304	1930.23
1.00126	1985.17	1.00125	2044.9
1.00947	1837.56	1.00945	1970.19
1.01768	1644.23	1.01766	1797.07
1.02588	1389.9	1.02587	1665.21
1.03409	1323.9	1.03407	1504.49
1.0423	1380.28	1.04228	1331.54
1.0505	1369.54	1.05049	1251.75
1.05871	1354.33	1.05869	1254.53
1.06692	1404.26	1.0669	1312.89
1.07513	1306.46	1.07511	1372.88
1.08333	1171.24	1.08331	1318.55
1.09154	1141.31	1.09152	1265.24
1.09975	1160.52	1.09973	1222.69
1.10795	1146.64	1.10794	1223.37
1.11616	1062	1.11614	1175.12
1.12437	1071.16	1.12435	1199.02
1.13257	1057.03	1.13256	1182.78
1.14078	1057.95	1.14076	1202.88
1.14899	1094.23	1.14897	1245.28
1.1572	1097.26	1.15718	1423.54
1.1654	1144.96	1.16538	1458.81
1.17361	1410.6	1.17359	1480.03
1.18182	1394.67	1.1818	1716.26
1.19002	1424.47	1.19	1886.87
1.19823	1340.71	1.19821	1826.84
1.20644	1242.34	1.20642	1878.44
1.21465	1275.06	1.21463	2166.15
1.22285	1411.87	1.22283	2320.43
1.23106	1418.67	1.23104	2375.74
1.23927	1379.74	1.23925	2359.17
1.24747	1466.33	1.24745	2344.59
1.25568	1558.27	1.25566	2380.52
1.26389	1617.98	1.26387	2377.04
1.27209	1693.1	1.27207	2367.48
1.2803	1806.13	1.28028	2380.11
1.28851	1856.1	1.28849	2520.98
1.29672	1915.39	1.2967	2356.54
1.30492	2073.15	1.3049	2143.93
1.31313	2208.44	1.31311	1908.61
1.32134	2396.62	1.32132	1704.69
1.32954	2581.42	1.32952	1650.61
1.33775	2539.83	1.33773	1616.74
1.34596	2434.27	1.34594	1530.28
1.35417	2522.32	1.35414	1419.25
1.36237	2592.49	1.36235	1481.26
1.37058	2448.3	1.37056	1520.85
1.37879	2248.4	1.37876	1498.63
1.38699	2265.34	1.38697	1497.97
1.3952	2289.6	1.39518	1587.42
1.40341	2134.01	1.40339	1566.57
1.41161	2164.07	1.41159	1438.15
1.41982	2058.05	1.4198	1316.13
1.42803	1899.36	1.42801	1306.19
1.43624	1856.54	1.43621	1140.41
1.44444	1787.8	1.44442	995.512
1.45265	1661.67	1.45263	1006.54
1.46086	1555.68	1.46083	1095.91
1.46906	1454.89	1.46904	1161.27
1.47727	1365.84	1.47725	1376.74
1.48548	1365.18	1.48545	1466.35
1.49369	1369.59	1.49366	1503.79
1.50189	1353.66	1.50187	1615.66
1.5101	1240.55	1.51008	1702.05
1.51831	1152.11	1.51828	1788.48
1.52651	1133.17	1.52649	1996.4
1.53472	1154.44	1.5347	2247.06
1.54293	1188.38	1.5429	2335.29
1.55113	1197.27	1.55111	2441.42
1.55934	1102.49	1.55932	2561.08
1.56755	1050.16	1.56752	2603.65
1.57576	1082.52	1.57573	2654.81
1.58396	1134.15	1.58394	2606.93
1.59217	1185.76	1.59214	2493.23
1.60038	1234.22	1.60035	2426.57
1.60858	1285.02	1.60856	2343.81
1.61679	1306.91	1.61677	2289.77
1.625	1222	1.62497	2310.65
1.63321	1201.34	1.63318	2190.94
1.64141	1169.65	1.64139	1905.6
1.64962	1176.33	1.64959	1701.19
1.65783	1173.91	1.6578	1630.33
1.66603	1130.42	1.66601	1620.13
1.67424	1232.09	1.67421	1615.86
1.68245	1411.56	1.68242	1535.43
1.69066	1540.57	1.69063	1460.67
1.69886	1526.02	1.69883	1422.76
1.70707	1495.35	1.70704	1377.1
1.71528	1502.84	1.71525	1358.23
1.72348	1676.49	1.72346	1256.62
1.73169	1794.65	1.73166	1167.7
1.7399	1775.21	1.73987	1105.97
1.7481	1827.53	1.74808	1200.77
1.75631	1995.73	1.75628	1283.01
1.76452	2073.62	1.76449	1372.59
1.77273	2091.38	1.7727	1398.76
1.78093	2180.41	1.7809	1425.49
1.78914	2211.61	1.78911	1506.04
1.79735	2218.89	1.79732	1726.59
1.80555	2200.4	1.80552	1648.85
1.81376	2171.07	1.81373	1643.29
1.82197	2189.7	1.82194	1636.81
1.83018	2075.22	1.83015	1664.06
1.83838	1915.69	1.83835	1734.01
1.84659	1839.79	1.84656	1899.8
1.8548	1705.99	1.85477	2048.6
1.863	1541.33	1.86297	2185.52
1.87121	1515.4	1.87118	2253.61
1.87942	1478.85	1.87939	2238.73
1.88762	1321.1	1.88759	2369.42
1.89583	1130.85	1.8958	2554.65
1.90404	1009.97	1.90401	2586.34
1.91225	1076.82	1.91221	2543.12
1.92045	1189.55	1.92042	2409.24
1.92866	1203.26	1.92863	2267.18
1.93687	1204.67	1.93684	2234.85
1.94507	1170.23	1.94504	2119.37
1.95328	1226.38	1.95325	1969.62
1.96149	1251.16	1.96146	1958.09
1.9697	1208.38	1.96966	1961.47
1.9779	1097.24	1.97787	1871.56
1.98611	1048.82	1.98608	1702.53
1.99432	1130.69	1.99428	1616.79
2.00252	1075.23	2.00249	1522.89
2.01073	1091.04	2.0107	1474.47
2.01894	1143.43	2.0189	1528.52
2.02714	1202.16	2.02711	1529.54
2.03535	1082.6	2.03532	1528.05
2.04356	984.513	2.04353	1538.62
2.05177	969.365	2.05173	1438.56
2.05997	1027.21	2.05994	1271.08
2.06818	1078.97	2.06815	1239.14
2.07639	1169.87	2.07635	1292.39
2.08459	1210.07	2.08456	1342.76
2.0928	1185.29	2.09277	1489.08
2.10101	1170.62	2.10097	1652.51
2.10922	1224.82	2.10918	1767.73
2.11742	1265.63	2.11739	1860.54
2.12563	1309.29	2.1256	1926.13
2.13384	1447.36	2.1338	1767.73
2.14204	1561.08	2.14201	1707.76
2.15025	1585.13	2.15022	1798.85
2.15846	1625.97	2.15842	1852.61
2.16666	1732.69	2.16663	2010.86
2.17487	1843.9	2.17484	2111.09
2.18308	1914.65	2.18304	2307.91
2.19129	1984.86	2.19125	2378.66
2.19949	2000.58	2.19946	2341.8
2.2077	2152.35	2.20766	2301.42
2.21591	2336.08	2.21587	2221.05
2.22411	2404.35	2.22408	2313.47
2.23232	2358.24	2.23229	2448.19
2.24053	2269	2.24049	2389.94
2.24874	2268.27	2.2487	2253.43
2.25694	2248.38	2.25691	2089.97
2.26515	2124.65	2.26511	1873.16
2.27336	1995.09	2.27332	1770.88
2.28156	1907.08	2.28153	1735.67
2.28977	1902.03	2.28973	1677.49
2.29798	1965.88	2.29794	1530.48
2.30618	1886.95	2.30615	1477.29
2.31439	1814.73	2.31435	1488.5
2.3226	1631.82	2.32256	1454.91
2.33081	1509.6	2.33077	1439.68
2.33901	1393.87	2.33898	1363.02
2.34722	1354.14	2.34718	1238.41
2.35543	1280.03	2.35539	1206.35
2.36363	1289.22	2.3636	1179.02
2.37184	1357.22	2.3718	1099.37
2.38005	1306.52	2.38001	1109.54
2.38826	1211.63	2.38822	1173.41
2.39646	1147.22	2.39642	1131.96
2.40467	1114.64	2.40463	1214.97
2.41288	1020.07	2.41284	1264.8
2.42108	1006.88	2.42104	1341.85
2.42929	1059.89	2.42925	1295.62
2.4375	1095.09	2.43746	1381.08
2.4457	1118.7	2.44567	1606.9
2.45391	1127.96	2.45387	1870.33
2.46212	1116.57	2.46208	2069.72
2.47033	1114.12	2.47029	2234.19
2.47853	1124.34	2.47849	2475.27
2.48674	1147.12	2.4867	2569.21
2.49495	1129.72	2.49491	2487.67
2.50315	1076.22	2.50311	2470.83
2.51136	976.319	2.51132	2492.73
2.51957	962.676	2.51953	2475.06
2.52778	988.706	2.52773	2354.78
2.53598	983.792	2.53594	2292.38
2.54419	1050.81	2.54415	2467.14
2.5524	1158.98	2.55236	2620.9
2.5606	1357.33	2.56056	2570.99
2.56881	1382.97	2.56877	2378.18
2.57702	1552.57	2.57698	2186.41
2.58522	1574.73	2.58518	2072.52
2.59343	1589.63	2.59339	1979.75
2.60164	1593.08	2.6016	1862.72
2.60985	1635.44	2.6098	1751.86
2.61805	1926.39	2.61801	1695.29
2.62626	2168.41	2.62622	1562.7
2.63447	2112.54	2.63442	1481.65
2.64267	2189.05	2.64263	1396.16
2.65088	2358.72	2.65084	1362.42
2.65909	2493.63	2.65905	1329.47
2.6673	2609.27	2.66725	1259.78
2.6755	2623.33	2.67546	1262.04
2.68371	2531.79	2.68367	1203
2.69192	2529.48	2.69187	1181.79
2.70012	2644.81	2.70008	1155.84
2.70833	2735.91	2.70829	1157.14
2.71654	2724.28	2.71649	1344.17
2.72474	2539.22	2.7247	1450.7
2.73295	2232.39	2.73291	1547.22
2.74116	2022.65	2.74111	1637.99
2.74937	1932.69	2.74932	1617.07
2.75757	1898.94	2.75753	1788.78
2.76578	1853.05	2.76574	1802.41
2.77399	1576.54	2.77394	1831.96
2.78219	1330.23	2.78215	1847.79
2.7904	1295.96	2.79036	1922.86
2.79861	1309.06	2.79856	2120.12
2.80682	1267.21	2.80677	2255.23
2.81502	1230.5	2.81498	2316.1
2.82323	1204.15	2.82318	2471.59
2.83144	1222.5	2.83139	2558.42
2.83964	1170.18	2.8396	2505.07
2.84785	1126.94	2.8478	2425.02
2.85606	1057	2.85601	2289.99
2.86427	954.742	2.86422	2194.35
2.87247	1071.7	2.87243	2095.04
2.88068	1123.6	2.88063	1981.87
2.88889	1090.38	2.88884	1808.14
2.89709	993.895	2.89705	1761.12
2.9053	1069.95	2.90525	1757.21
2.91351	1122.57	2.91346	1724.06
2.92171	1190.38	2.92167	1614.28
2.92992	1275.51	2.92987	1552.31
2.93813	1350.62	2.93808	1550.15
2.94634	1328.85	2.94629	1483.84
2.95454	1293.46	2.9545	1430.63
2.96275	1181.6	2.9627	1344.23
2.97096	1145.68	2.97091	1327.92
2.97916	1167.08	2.97912	1234.62
2.98737	1205.73	2.98732	1073.58
2.99558	1235.16	2.99553	1177.63
3.00379	1336.35	3.00374	1158.26
3.01199	1449.07	3.01194	1255.77
3.0202	1508.34	3.02015	1269.86
3.02841	1506.45	3.02836	1294.49
3.03661	1471.61	3.03656	1430.45
3.04482	1561.27	3.04477	1450.64
3.05303	1721.94	3.05298	1389.65
3.06123	1747.68	3.06119	1423.3
3.06944	1785.76	3.06939	1490.9
3.07765	1891.56	3.0776	1571.8
3.08586	2134.92	3.08581	1736.23
3.09406	2378.15	3.09401	1879.51
3.10227	2522.46	3.10222	1981.79
3.11048	2526.92	3.11043	2083.41
3.11868	2530.55	3.11863	2213.25
3.12689	2477.13	3.12684	2254.99
3.1351	2432.87	3.13505	2258.91
3.14331	2440.5	3.14325	2214.62
3.15151	2570.94	3.15146	2205.26
3.15972	2391.42	3.15967	2263.13
3.16793	2345.6	3.16788	2215.56
3.17613	2228.69	3.17608	2111.29
3.18434	2181.44	3.18429	2044.35
3.19255	2116.35	3.1925	1931.54
3.20075	1963.47	3.2007	1905.52
3.20896	1831.7	3.20891	1862.48
3.21717	1698.47	3.21712	1744.97
3.22538	1568.79	3.22532	1668.83
3.23358	1479.04	3.23353	1612.63
3.24179	1335.27	3.24174	1563.38
3.25	1216.97	3.24994	1445.55
3.2582	1263.04	3.25815	1463.01
3.26641	1254.11	3.26636	1401.48
3.27462	1183.88	3.27457	1331.36
3.28283	1179.53	3.28277	1211.67
3.29103	1172.29	3.29098	1218.4
3.29924	1118.05	3.29919	1262.28
3.30745	1135.08	3.30739	1090.64
3.31565	1172.73	3.3156	1038.48
3.32386	1189.42	3.32381	1172.46
3.33207	1131.54	3.33201	1282.25
3.34027	1100.75	3.34022	1320.84
3.34848	1064.3	3.34843	1413.49
3.35669	970.621	3.35663	1461.92
3.3649	914.562	3.36484	1474.67
3.3731	904.892	3.37305	1508.06
3.38131	953.336	3.38126	1562.21
3.38952	1032.89	3.38946	1652.56
3.39772	1100.6	3.39767	1806.95
3.40593	1095.49	3.40588	1937.86
3.41414	1183.43	3.41408	2165.2
3.42235	1196.52	3.42229	2389.44
3.43055	1148.5	3.4305	2531.04
3.43876	1130.65	3.4387	2571.51
3.44697	1286.36	3.44691	2529.44
3.45517	1346.17	3.45512	2470.18
3.46338	1394.5	3.46332	2521.65
3.47159	1475.54	3.47153	2691.22
3.47979	1440.03	3.47974	2681.16
3.488	1395.12	3.48795	2480.19
3.49621	1560	3.49615	2401.14
3.50442	1844	3.50436	2357.04
3.51262	1996.58	3.51257	2182.52
3.52083	2110.75	3.52077	2046.41
3.52904	2118.03	3.52898	2008.53
3.53724	2102.3	3.53719	1981.91
3.54545	2126.61	3.54539	1970.09
3.55366	2069.87	3.5536	1942.06
3.56187	2014.44	3.56181	1894.23
3.57007	2153.35	3.57001	1787.52
3.57828	2340.55	3.57822	1740.17
3.58649	2255.35	3.58643	1686.2
3.59469	2055.16	3.59464	1554.96
3.6029	1956.07	3.60284	1421.87
3.61111	1972.1	3.61105	1448.75
3.61931	2020.03	3.61926	1431.89
3.62752	1995.58	3.62746	1335.14
3.63573	1895.45	3.63567	1321.17
3.64394	1873.15	3.64388	1330.75
3.65214	1885.92	3.65208	1347.83
3.66035	1740.35	3.66029	1335.04
3.66856	1483.7	3.6685	1401.75
3.67676	1445.74	3.6767	1434.8
3.68497	1494.8	3.68491	1444.34
3.69318	1429.37	3.69312	1591.25
3.70139	1291.2	3.70133	1721.83
3.70959	1130.57	3.70953	1856.83
3.7178	1059.6	3.71774	1955.95
3.72601	1070.78	3.72595	1981.99
3.73421	1058.68	3.73415	2081.99
3.74242	1125.13	3.74236	2258.58
3.75063	1082.49	3.75057	2484.56
3.75883	1002.61	3.75877	2508.65
3.76704	961.804	3.76698	2397.94
3.77525	1036.73	3.77519	2340.85
3.78346	1073.86	3.7834	2378.28
3.79166	1095.2	3.7916	2346.5
3.79987	1080.09	3.79981	2287.35
3.80808	1020.03	3.80802	2243.08
3.81628	1003.11	3.81622	2129.67
3.82449	978.076	3.82443	2041.19
3.8327	1002.59	3.83264	1961.39
3.84091	1025.77	3.84084	1802.02
3.84911	1066.34	3.84905	1726.47
3.85732	1061.53	3.85726	1684.76
3.86553	1100.06	3.86546	1613.49
3.87373	1149.89	3.87367	1539.27
3.88194	1272.42	3.88188	1474.08
3.89015	1409.88	3.89009	1552.25
3.89836	1535.19	3.89829	1511.67
3.90656	1672.58	3.9065	1488.43
3.91477	1709.98	3.91471	1456.82
3.92298	1670.56	3.92291	1253.06
3.93118	1583.8	3.93112	1161.42
3.93939	1563.85	3.93933	1211.63
3.9476	1613.68	3.94753	1205.97
3.9558	1653.21	3.95574	1208.58
3.96401	1785.29	3.96395	1324.15
3.97222	2005.42	3.97215	1335.66
3.98043	2185.29	3.98036	1254.15
3.98863	2180	3.98857	1187.48
3.99684	2162.52	3.99678	1359.33
4.00505	2205.37	4.00498	1451.29
4.01325	2246.71	4.01319	1553.21
4.02146	2319.85	4.0214	1729.38
4.02967	2327.77	4.0296	1905.74
4.03788	2361.5	4.03781	2020.96
4.04608	2288.19	4.04602	2029.29
4.05429	2187.34	4.05422	2063.69
4.0625	2115.1	4.06243	2198.82
4.0707	1936.25	4.07064	2209.58
4.07891	1876.66	4.07884	2178.51
4.08712	1873.65	4.08705	2316.23
4.09532	1899.91	4.09526	2369.47
4.10353	1860.88	4.10347	2348.15
4.11174	1704.54	4.11167	2333.84
4.11995	1344.91	4.11988	2303.37
4.12815	1129.93	4.12809	2351.52
4.13636	1059.13	4.13629	2247.48
4.14457	1097.84	4.1445	2080.32
4.15277	1180.15	4.15271	1906.75
4.16098	1135.58	4.16091	1743.75
4.16919	1088.35	4.16912	1668.53
4.1774	1066.7	4.17733	1732.05
4.1856	1058.98	4.18553	1784.07
4.19381	1087.32	4.19374	1761.74
4.20202	1124.87	4.20195	1650.95
4.21022	1121.61	4.21016	1505.05
4.21843	1081.82	4.21836	1447.35
4.22664	1070.72	4.22657	1429.45
4.23484	1045.11	4.23478	1250.4
4.24305	975.554	4.24298	1065.43
4.25126	999.392	4.25119	978.239
4.25947	1008.42	4.2594	994.761
4.26767	995.731	4.2676	1105.4
4.27588	1059.74	4.27581	1219.63
4.28409	1090.31	4.28402	1221.74
4.29229	1092.46	4.29222	1282.09
4.3005	1183.2	4.30043	1404.54
4.30871	1274.69	4.30864	1419.11
4.31692	1380.49	4.31685	1406.58
4.32512	1315.83	4.32505	1506.09
4.33333	1237.66	4.33326	1540.36
4.34154	1199.77	4.34147	1607.94
4.34974	1196.58	4.34967	1816.03
4.35795	1373.09	4.35788	1933.63
4.36616	1600.25	4.36609	1905.87
4.37436	1664.71	4.37429	1877.67
4.38257	1684.89	4.3825	1947.26
4.39078	1707.88	4.39071	2105.11
4.39899	1797.06	4.39891	2160.79
4.40719	1907.09	4.40712	2160.5
4.4154	1994.56	4.41533	2233.69
4.42361	2122.24	4.42354	2185.65
4.43181	2167.21	4.43174	2160.36
4.44002	2246.26	4.43995	2184.45
4.44823	2273.77	4.44816	2009.64
4.45644	2278.86	4.45636	1966.84
4.46464	2310.75	4.46457	2064.74
4.47285	2332.62	4.47278	2077.2
4.48106	2410.34	4.48098	2005.37
4.48926	2424.24	4.48919	1942.24
4.49747	2444.34	4.4974	1793.5
4.50568	2520.24	4.5056	1645.4
4.51388	2501.97	4.51381	1508.81
4.52209	2404.19	4.52202	1453.2
4.5303	2147.61	4.53023	1441.57
4.53851	1903.09	4.53843	1476.23
4.54671	1660.4	4.54664	1341.39
4.55492	1559.04	4.55485	1446.52
4.56313	1467.28	4.56305	1415.16
4.57133	1317.08	4.57126	1420.5
4.57954	1177.48	4.57947	1362.92
4.58775	1153.38	4.58767	1334.52
4.59596	1100.48	4.59588	1330.11
4.60416	1126.57	4.60409	1357.68

## Sheet: Fig 1g
C-IrO2		Ir foil		IrO2NR
11190.3	0.01624	11190.3	0.01812	11190.3	0.01464
11195.2	0.02988	11195.2	0.03122	11195.2	0.02729
11195.5	0.03066	11195.5	0.03223	11195.5	0.02824
11196	0.03293	11196	0.03402	11196.1	0.03039
11196.5	0.03554	11196.5	0.03604	11196.5	0.03241
11197	0.03821	11197	0.03886	11197	0.03509
11197.5	0.04162	11197.5	0.04128	11197.5	0.03787
11198.1	0.0446	11198.1	0.04434	11198.1	0.04081
11198.6	0.04662	11198.6	0.04664	11198.6	0.0429
11199.1	0.04898	11199.1	0.04926	11199.1	0.04516
11199.6	0.05118	11199.7	0.05148	11199.6	0.04719
11200.2	0.05382	11200	0.0528	11200.1	0.04926
11200.6	0.05578	11200.6	0.05542	11200.6	0.05147
11201.1	0.05879	11201.1	0.05774	11201.1	0.054
11201.5	0.06228	11201.6	0.06075	11201.5	0.05712
11202	0.06683	11202	0.06474	11202	0.06123
11202.5	0.0716	11202.5	0.06978	11202.5	0.06598
11203	0.07738	11203	0.07567	11203	0.07158
11203.5	0.08374	11203.5	0.08153	11203.5	0.07767
11204	0.09075	11204.1	0.08821	11204	0.08457
11204.5	0.09745	11204.5	0.09445	11204.5	0.09105
11205.1	0.10487	11205.1	0.10102	11205.1	0.0982
11205.5	0.11178	11205.6	0.10759	11205.6	0.10471
11206	0.11939	11206.1	0.11497	11206.1	0.11254
11206.5	0.1283	11206.5	0.12309	11206.6	0.12094
11207	0.14008	11207	0.13503	11207	0.13181
11207.5	0.15314	11207.5	0.14817	11207.5	0.14637
11208	0.17208	11208	0.16719	11208	0.1646
11208.5	0.19206	11208.5	0.1863	11208.5	0.18437
11209	0.21036	11209.1	0.20726	11209.1	0.2042
11209.6	0.22794	11209.6	0.22495	11209.6	0.2221
11210.2	0.24536	11210.2	0.24204	11210.2	0.23946
11210.6	0.26243	11210.7	0.25967	11210.7	0.2582
11211.1	0.27524	11211.1	0.27516	11210.9	0.26686
11211.6	0.29784	11211.6	0.29818	11211.6	0.29614
11212.1	0.32573	11212	0.32302	11212	0.31924
11212.5	0.35476	11212.6	0.36252	11212.5	0.35738
11213.1	0.40349	11213	0.41034	11213	0.4077
11213.5	0.46152	11213.5	0.4745	11213.5	0.48002
11214	0.54056	11214	0.5675	11214	0.5577
11214.5	0.62683	11214.5	0.65938	11214.5	0.65119
11215	0.72774	11215	0.77721	11215	0.77802
11215.5	0.84469	11215.6	0.90488	11215.5	0.90778
11216.1	0.9616	11216.1	1.03148	11216.1	1.05139
11216.6	1.09278	11216.6	1.14994	11216.6	1.20789
11217.1	1.24308	11217.1	1.27463	11217	1.37061
11217.5	1.40128	11217.5	1.40386	11217.6	1.599
11218	1.60061	11218	1.52839	11218	1.81677
11218.5	1.86054	11218.5	1.63678	11218.5	2.12648
11219	2.07753	11219	1.68269	11219	2.42414
11219.6	2.26095	11219.5	1.6723	11219.5	2.63608
11220.1	2.34709	11220.1	1.63618	11220.1	2.72831
11220.6	2.38275	11220.6	1.59578	11220.6	2.74028
11221.1	2.38603	11221.1	1.55605	11221.1	2.69947
11221.6	2.36893	11221.6	1.5151	11221.6	2.6427
11222.1	2.3282	11222.1	1.48028	11222.1	2.54318
11222.6	2.26647	11222.6	1.43986	11222.6	2.43147
11223.1	2.18611	11223.1	1.3974	11223.1	2.28267
11223.5	2.07163	11223.5	1.35121	11223.5	2.09418
11224	1.90464	11224.1	1.30188	11224	1.87143
11224.5	1.73852	11224.5	1.25896	11224.5	1.65864
11225	1.58476	11225	1.22298	11225	1.48367
11225.5	1.42885	11225.5	1.19264	11225.5	1.32664
11226	1.30973	11226	1.17112	11226	1.21079
11226.5	1.22201	11226.6	1.15219	11226.5	1.13111
11227.1	1.14337	11227	1.14144	11227.1	1.06258
11227.6	1.08555	11227.6	1.12911	11227.5	1.01725
11228.1	1.03993	11228	1.12062	11228.1	0.97694
11228.5	1.0017	11228.5	1.1119	11228.5	0.94518
11229	0.96437	11229	1.10628	11229	0.91842
11229.5	0.93517	11229.5	1.10392	11229.5	0.89598
11230	0.91438	11230	1.1054	11230	0.87871
11230.5	0.90171	11230.5	1.11023	11230.5	0.86944
11231.1	0.89417	11231.1	1.11592	11231.1	0.86373
11231.6	0.89018	11231.6	1.1201	11231.6	0.86057
11232.1	0.88782	11232.1	1.12388	11232.1	0.85823
11232.6	0.8856	11232.6	1.1269	11232.7	0.85618
11233.2	0.8843	11233.1	1.12843	11233	0.85523
11233.5	0.88355	11233.6	1.1295	11233.6	0.8531
11234.1	0.88232	11234.1	1.12838	11234.1	0.85158
11234.5	0.88071	11234.5	1.12524	11234.5	0.85012
11235	0.87896	11235	1.11767	11235	0.84865
11235.5	0.87655	11235.5	1.10558	11235.5	0.84767
11236	0.87374	11236	1.09181	11236	0.84693
11236.5	0.87155	11236.5	1.07593	11236.5	0.84754
11237	0.87029	11237.1	1.05992	11237.1	0.84933
11237.6	0.86986	11237.5	1.04949	11237.6	0.85207
11238	0.87008	11238	1.04031	11238	0.85576
11238.6	0.87104	11238.6	1.03209	11238.6	0.86111
11239.1	0.87245	11239.1	1.02693	11239	0.86683
11239.5	0.87459	11239.5	1.02249	11239.5	0.87414
11240	0.87763	11240	1.01906	11240	0.88466
11240.5	0.88149	11240.5	1.017	11240.5	0.896
11241	0.88696	11241	1.01657	11241	0.90805
11241.5	0.89222	11241.6	1.01809	11241.5	0.91873
11242.1	0.89749	11242	1.02102	11242.1	0.92573
11242.6	0.90257	11242.6	1.024	11242.6	0.93112
11243.1	0.9069	11243.1	1.02729	11243.1	0.93481
11243.7	0.91154	11243.7	1.03211	11243.7	0.93826
11244.1	0.91629	11244	1.03489	11244.1	0.94043
11244.6	0.92056	11244.6	1.04065	11244.6	0.94223
11245.1	0.92731	11245.1	1.04568	11245	0.94397
11245.6	0.93396	11245.5	1.05125	11245.6	0.94484
11246	0.9409	11246	1.05839	11246	0.94475
11246.5	0.94779	11246.5	1.06506	11246.5	0.94406
11247	0.95258	11247	1.06991	11247	0.9433
11247.5	0.95514	11247.5	1.07333	11247.5	0.94247
11248.1	0.95616	11248.1	1.0741	11248	0.94223
11248.5	0.95595	11248.5	1.07322	11248.5	0.94272
11249.1	0.95589	11249.1	1.07085	11249.1	0.94339
11249.6	0.95555	11249.6	1.06718	11249.5	0.94465
11250	0.95536	11250	1.06248	11250.1	0.94678
11250.5	0.95589	11250.6	1.05684	11250.6	0.94925
11251	0.95697	11251	1.05012	11251	0.95315
11251.5	0.9593	11251.5	1.04287	11251.5	0.95834
11252	0.96352	11252	1.0353	11252	0.96475
11252.5	0.96872	11252.5	1.02972	11252.5	0.97143
11253.1	0.97379	11253.1	1.02528	11253.2	0.97732
11253.6	0.97862	11253.6	1.02295	11253.6	0.98137
11254.1	0.98313	11254.1	1.0205	11254.1	0.98579
11254.6	0.9877	11254.6	1.01823	11254.6	0.98969
11255.1	0.99174	11255.1	1.01653	11255.1	0.99361
11255.6	0.99619	11255.6	1.01459	11255.6	0.99824
11256.1	1.00225	11256.1	1.0132	11256.1	1.00364
11256.5	1.00849	11256.6	1.0114	11256.5	1.00972
11257	1.01571	11257	1.01042	11257	1.01795
11257.5	1.02384	11257.5	1.00836	11257.5	1.02674
11258	1.03167	11258	1.00585	11258	1.0366
11258.5	1.0391	11258.5	1.00349	11258.5	1.04607
11259.1	1.04583	11259	1.00029	11259.1	1.05641
11259.6	1.05138	11259.5	0.99789	11259.5	1.0657
11260.1	1.05665	11260.1	0.99542	11260	1.0745
11260.6	1.06196	11260.6	0.99316	11260.6	1.0836
11261	1.06688	11261	0.99125	11261.1	1.09327
11261.5	1.07281	11261.5	0.9895	11261.5	1.10259
11262	1.07992	11262	0.98699	11262	1.11519
11262.5	1.08871	11262.5	0.98551	11262.5	1.12731
11263	1.0973	11263	0.98535	11263	1.14012
11263.5	1.10529	11263.5	0.98554	11263.6	1.15239
11264.1	1.11183	11264	0.98723	11264.1	1.16062
11264.6	1.11703	11264.6	0.98939	11264.6	1.16635
11265.1	1.12159	11265.2	0.99158	11265.2	1.1714
11266.2	1.13016	11266.4	0.99673	11266.2	1.17892
11267.1	1.13789	11267.1	1.00049	11267.1	1.18467
11268.1	1.1477	11268	1.00727	11268	1.18741
11269	1.15524	11269	1.01555	11269	1.18398
11270.1	1.15831	11270.1	1.02306	11270.1	1.17409
11271.1	1.15736	11271.1	1.02955	11271.1	1.162
11272.1	1.1537	11272.1	1.0355	11272.1	1.14845
11273	1.1463	11273	1.04057	11273	1.13117
11273.9	1.13456	11274	1.04576	11274	1.10891
11275.2	1.12068	11275.1	1.04781	11275.2	1.08703
11276.3	1.11241	11276.2	1.04787	11276.3	1.07363
11277.2	1.10554	11277	1.04811	11277.1	1.06471
11278.1	1.09688	11278.2	1.04669	11278.1	1.05288
11279	1.08562	11279	1.04458	11279	1.03883
11280	1.07109	11280	1.04222	11280	1.02281
11281	1.05862	11281.1	1.03934	11281	1.00869
11282.1	1.04987	11282.1	1.03741	11282.1	0.99837
11283.1	1.04221	11283.1	1.03518	11283.1	0.99057
11284	1.03438	11284	1.03256	11284.1	0.98267
11285	1.02465	11285	1.02982	11285	0.97612
11286.1	1.01611	11286.1	1.02814	11286.1	0.97085
11287.3	1.01028	11287.1	1.02706	11287.3	0.96871
11288.2	1.00644	11288	1.0271	11288.4	0.96719
11289.1	1.00177	11289.2	1.02702	11289.1	0.96615
11290.1	0.99512	11290	1.0267	11290.1	0.96463

## Sheet: Fig 1h
C-IrO2		Ir foil		IrO2NR
0	0.83303	0	0.75987	0	0.56533
0.03068	0.80414	0.03068	0.75986	0.03068	0.54405
0.06136	0.72197	0.06136	0.75966	0.06136	0.48284
0.09204	0.6015	0.09204	0.75884	0.09204	0.39023
0.12272	0.47404	0.12272	0.75703	0.12272	0.28436
0.1534	0.39908	0.1534	0.75434	0.1534	0.20804
0.18408	0.43577	0.18408	0.75161	0.18408	0.22912
0.21476	0.55371	0.21476	0.75052	0.21476	0.32439
0.24544	0.68323	0.24544	0.75322	0.24544	0.42728
0.27612	0.78036	0.27612	0.76172	0.27612	0.50587
0.3068	0.82093	0.3068	0.77699	0.3068	0.54467
0.33748	0.79215	0.33748	0.79827	0.33748	0.53536
0.36816	0.69049	0.36816	0.82292	0.36816	0.47491
0.39884	0.52345	0.39884	0.84681	0.39884	0.36524
0.42951	0.3246	0.42951	0.86515	0.42951	0.21381
0.46019	0.25804	0.46019	0.87328	0.46019	0.05652
0.49087	0.48124	0.49087	0.86755	0.49087	0.19569
0.52155	0.78958	0.52155	0.84583	0.52155	0.40369
0.55223	1.09411	0.55223	0.80811	0.55223	0.60153
0.58291	1.35692	0.58291	0.75687	0.58291	0.77062
0.61359	1.5497	0.61359	0.6975	0.61359	0.89624
0.64427	1.64967	0.64427	0.63847	0.64427	0.9684
0.67495	1.64034	0.67495	0.59064	0.67495	0.98472
0.70563	1.51316	0.70563	0.56447	0.70563	0.95541
0.73631	1.27033	0.73631	0.56473	0.73631	0.9114
0.76699	0.93263	0.76699	0.58674	0.76699	0.9109
0.79767	0.58255	0.79767	0.61853	0.79767	1.01908
0.82835	0.56064	0.82835	0.64631	0.82835	1.2547
0.85903	1.00888	0.85903	0.65836	0.85903	1.58276
0.88971	1.59048	0.88971	0.64625	0.88971	1.95382
0.92039	2.1763	0.92039	0.60516	0.92039	2.32324
0.95107	2.70632	0.95107	0.53395	0.95107	2.65271
0.98175	3.13429	0.98175	0.43616	0.98175	2.90937
1.01243	3.42111	1.01243	0.32386	1.01243	3.0662
1.04311	3.53577	1.04311	0.23434	1.04311	3.10389
1.07379	3.45856	1.07379	0.25061	1.07379	3.01423
1.10447	3.18694	1.10447	0.37646	1.10447	2.80638
1.13515	2.7491	1.13515	0.53945	1.13515	2.52
1.16583	2.24311	1.16583	0.7031	1.16583	2.25149
1.19651	1.9382	1.19651	0.84927	1.19651	2.17942
1.22718	2.24956	1.22718	0.96544	1.22718	2.48426
1.25786	3.19466	1.25786	1.04199	1.25786	3.17044
1.28854	4.48952	1.28854	1.07208	1.28854	4.11289
1.31922	5.94667	1.31922	1.05235	1.31922	5.19452
1.3499	7.45792	1.3499	0.98464	1.3499	6.33144
1.38058	8.9448	1.38058	0.87978	1.38058	7.4601
1.41126	10.3417	1.41126	0.76648	1.41126	8.52828
1.44194	11.592	1.44194	0.70594	1.44194	9.49175
1.47262	12.6471	1.47262	0.77812	1.47262	10.3134
1.5033	13.4682	1.5033	1.00134	1.5033	10.9637
1.53398	14.0269	1.53398	1.32695	1.53398	11.4209
1.56466	14.3058	1.56466	1.70585	1.56466	11.6715
1.59534	14.2995	1.59534	2.10347	1.59534	11.7107
1.62602	14.014	1.62602	2.49295	1.62602	11.5419
1.6567	13.4664	1.6567	2.85061	1.6567	11.1763
1.68738	12.6833	1.68738	3.15424	1.68738	10.632
1.71806	11.7	1.71806	3.38286	1.71806	9.93299
1.74874	10.5581	1.74874	3.51706	1.74874	9.10773
1.77942	9.30405	1.77942	3.53974	1.77942	8.18771
1.8101	7.9868	1.8101	3.43725	1.8101	7.20599
1.84078	6.65649	1.84078	3.20098	1.84078	6.19577
1.87146	5.36347	1.87146	2.83043	1.87146	5.18912
1.90214	4.15887	1.90214	2.34056	1.90214	4.21596
1.93282	3.0986	1.93282	1.78621	1.93282	3.30357
1.9635	2.25344	1.9635	1.3541	1.9635	2.47676
1.99418	1.71839	1.99418	1.47432	1.99418	1.75986
2.02485	1.55481	2.02485	2.23028	2.02485	1.18295
2.05553	1.65493	2.05553	3.30118	2.05553	0.79664
2.08621	1.8263	2.08621	4.51727	2.08621	0.66148
2.11689	1.95298	2.11689	5.80264	2.11689	0.71638
2.14757	1.99299	2.14757	7.10741	2.14757	0.80648
2.17825	1.9414	2.17825	8.39001	2.17825	0.84964
2.20893	1.81211	2.20893	9.61298	2.20893	0.82151
2.23961	1.63131	2.23961	10.7426	2.23961	0.7187
2.27029	1.43631	2.27029	11.7495	2.27029	0.54534
2.30097	1.27533	2.30097	12.61	2.30097	0.30938
2.33165	1.19871	2.33165	13.3072	2.33165	0.06155
2.36233	1.23073	2.36233	13.8318	2.36233	0.34185
2.39301	1.34798	2.39301	14.1827	2.39301	0.72384
2.42369	1.50059	2.42369	14.3674	2.42369	1.14012
2.45437	1.64325	2.45437	14.4014	2.45437	1.5804
2.48505	1.745	2.48505	14.3071	2.48505	2.03498
2.51573	1.7882	2.51573	14.1123	2.51573	2.49348
2.54641	1.76695	2.54641	13.8475	2.54641	2.94464
2.57709	1.68813	2.57709	13.5423	2.57709	3.37633
2.60777	1.57555	2.60777	13.2224	2.60777	3.77566
2.63845	1.47707	2.63845	12.9058	2.63845	4.12937
2.66913	1.46534	2.66913	12.6007	2.66913	4.42427
2.69981	1.60712	2.69981	12.3048	2.69981	4.64789
2.73049	1.91327	2.73049	12.0066	2.73049	4.78915
2.76117	2.34203	2.76117	11.6885	2.76117	4.8392
2.79185	2.84028	2.79185	11.3309	2.79185	4.79217
2.82252	3.36328	2.82252	10.916	2.82252	4.64612
2.8532	3.87594	2.8532	10.4309	2.8532	4.40389
2.88388	4.35066	2.88388	9.86984	2.88388	4.07433
2.91456	4.76616	2.91456	9.23552	2.91456	3.67395
2.94524	5.10719	2.94524	8.53874	2.94524	3.22976
2.97592	5.36473	2.97592	7.79785	2.97592	2.78434
3.0066	5.53632	3.0066	7.03729	3.0066	2.40325
3.03728	5.62618	3.03728	6.28559	3.03728	2.17534
3.06796	5.64507	3.06796	5.57261	3.06796	2.17652
3.09864	5.60958	3.09864	4.92602	3.09864	2.40223
3.12932	5.54063	3.12932	4.36673	3.12932	2.77082
3.16	5.46109	3.16	3.90395	3.16	3.19188
3.19068	5.39241	3.19068	3.53179	3.19068	3.5995
3.22136	5.35076	3.22136	3.23014	3.22136	3.9507
3.25204	5.3438	3.25204	2.9706	3.25204	4.21813
3.28272	5.36925	3.28272	2.72517	3.28272	4.38534
3.3134	5.41611	3.3134	2.4735	3.3134	4.44424
3.34408	5.46779	3.34408	2.20686	3.34408	4.39367
3.37476	5.50612	3.37476	1.92944	3.37476	4.2384
3.40544	5.51484	3.40544	1.65861	3.40544	3.98825
3.43612	5.48208	3.43612	1.4251	3.43612	3.65722
3.4668	5.40161	3.4668	1.26965	3.4668	3.26246
3.49748	5.27323	3.49748	1.22609	3.49748	2.8233
3.52816	5.10241	3.52816	1.29375	3.52816	2.36014
3.55884	4.89932	3.55884	1.43681	3.55884	1.89343
3.58952	4.67738	3.58952	1.61438	3.58952	1.44277
3.62019	4.45129	3.62019	1.79936	3.62019	1.02627
3.65087	4.23468	3.65087	1.97894	3.65087	0.66076
3.68155	4.03762	3.68155	2.14932	3.68155	0.36553
3.71223	3.86455	3.71223	2.31056	3.71223	0.18741
3.74291	3.71336	3.74291	2.46242	3.74291	0.20407
3.77359	3.57602	3.77359	2.60161	3.77359	0.27874
3.80427	3.44058	3.80427	2.7207	3.80427	0.31375
3.83495	3.29393	3.83495	2.80854	3.83495	0.29791
3.86563	3.12423	3.86563	2.85178	3.86563	0.23753
3.89631	2.92264	3.89631	2.837	3.89631	0.14878
3.92699	2.68427	3.92699	2.75272	3.92699	0.09465
3.95767	2.40837	3.95767	2.59138	3.95767	0.18372
3.98835	2.09817	3.98835	2.35115	3.98835	0.31948
4.01903	1.76059	4.01903	2.03823	4.01903	0.45498

## Sheet: Fig 3a
	IrO2NR		IrO2NS		C-IrO2		C-Ir/C
1.30077	2.08068	1.30066	0.58542	1.30085	0.2494	1.30089	0.16985
1.30176	2.09625	1.30166	0.58443	1.30185	0.24996	1.30189	0.16957
1.30276	2.1005	1.30266	0.58655	1.30285	0.24968	1.30289	0.16971
1.30376	2.09625	1.30366	0.58698	1.30385	0.25124	1.30389	0.16787
1.30475	2.12031	1.30466	0.58811	1.30486	0.2477	1.30489	0.16603
1.30575	2.12173	1.30566	0.59193	1.30586	0.24812	1.30589	0.16971
1.30674	2.12739	1.30666	0.59023	1.30685	0.2494	1.30689	0.16914
1.30773	2.14296	1.30766	0.59292	1.30785	0.24912	1.30789	0.17169
1.30874	2.13871	1.30866	0.59561	1.30885	0.24883	1.30889	0.16872
1.30972	2.16136	1.30966	0.59618	1.30985	0.24841	1.30989	0.16914
1.31071	2.17693	1.31066	0.59646	1.31085	0.24968	1.31089	0.1707
1.31171	2.18401	1.31165	0.59887	1.31185	0.24982	1.31189	0.16914
1.31272	2.17127	1.31265	0.59873	1.31285	0.25492	1.31289	0.17197
1.31371	2.19108	1.31365	0.59986	1.31385	0.25124	1.31389	0.17226
1.3147	2.20382	1.31465	0.60283	1.31485	0.25096	1.31489	0.17212
1.3157	2.19674	1.31565	0.60481	1.31585	0.24926	1.31589	0.17396
1.3167	2.20524	1.31665	0.60495	1.31685	0.24912	1.31689	0.17282
1.31768	2.22647	1.31765	0.60396	1.31785	0.25067	1.31789	0.17268
1.31868	2.23921	1.31865	0.60637	1.31885	0.24982	1.31889	0.16985
1.31966	2.26327	1.31965	0.61161	1.31985	0.24954	1.31989	0.16858
1.32066	2.26327	1.32065	0.61189	1.32085	0.25308	1.32089	0.16943
1.32167	2.25619	1.32165	0.61104	1.32185	0.25449	1.32189	0.17226
1.32267	2.24487	1.32265	0.61132	1.32285	0.25308	1.32289	0.17438
1.32367	2.25902	1.32365	0.61302	1.32385	0.25039	1.32389	0.17169
1.32466	2.26327	1.32465	0.6143	1.32485	0.25025	1.32489	0.16773
1.32566	2.26893	1.32565	0.61189	1.32585	0.24841	1.32589	0.17042
1.32666	2.27318	1.32665	0.61387	1.32685	0.25223	1.32689	0.17509
1.32765	2.29016	1.32764	0.61783	1.32785	0.25379	1.32789	0.17622
1.32865	2.29299	1.32864	0.6167	1.32885	0.2552	1.32889	0.17353
1.32964	2.29441	1.32964	0.61614	1.32985	0.25294	1.32988	0.17679
1.33064	2.30715	1.33064	0.61897	1.33085	0.25152	1.33088	0.17792
1.33164	2.30573	1.33164	0.62052	1.33185	0.24926	1.33188	0.17735
1.33264	2.30856	1.33264	0.61868	1.33285	0.25237	1.33289	0.17551
1.33362	2.34253	1.33364	0.61967	1.33385	0.25166	1.33389	0.17608
1.33462	2.33121	1.33464	0.62689	1.33485	0.25407	1.33488	0.18146
1.33563	2.32413	1.33564	0.62435	1.33585	0.25435	1.33588	0.18018
1.33661	2.34961	1.33664	0.62491	1.33685	0.25718	1.33688	0.17919
1.3376	2.37084	1.33764	0.62718	1.33785	0.25718	1.33789	0.17438
1.3386	2.36801	1.33864	0.6259	1.33885	0.25563	1.33889	0.16957
1.3396	2.37226	1.33964	0.62491	1.33985	0.25648	1.33989	0.17325
1.3406	2.37792	1.34064	0.62916	1.34085	0.25308	1.34089	0.17084
1.3416	2.37792	1.34164	0.63043	1.34185	0.25591	1.34189	0.17282
1.34259	2.38217	1.34264	0.62774	1.34285	0.25435	1.34289	0.1724
1.34358	2.41047	1.34363	0.63355	1.34385	0.25506	1.34389	0.17325
1.34457	2.41897	1.34463	0.63326	1.34485	0.25902	1.34488	0.17962
1.34557	2.41897	1.34563	0.63482	1.34585	0.25945	1.34588	0.18386
1.34657	2.42887	1.34663	0.63567	1.34685	0.25959	1.34688	0.18231
1.34757	2.4218	1.34763	0.63567	1.34785	0.2586	1.34788	0.18301
1.34857	2.42746	1.34863	0.63581	1.34885	0.26001	1.34888	0.18415
1.34956	2.44586	1.34963	0.64246	1.34985	0.25973	1.34988	0.18117
1.35056	2.44161	1.35063	0.63935	1.35085	0.25931	1.35088	0.17849
1.35155	2.45718	1.35163	0.64275	1.35185	0.26185	1.35188	0.17919
1.35254	2.47983	1.35263	0.63977	1.35285	0.26072	1.35288	0.17905
1.35354	2.477	1.35363	0.64515	1.35385	0.25676	1.35388	0.17834
1.35454	2.46992	1.35463	0.64388	1.35485	0.25662	1.35488	0.18018
1.35552	2.50106	1.35563	0.64572	1.35585	0.26157	1.35588	0.1857
1.35652	2.50248	1.35663	0.64628	1.35685	0.26129	1.35688	0.18528
1.35752	2.50248	1.35763	0.64558	1.35785	0.25987	1.35788	0.18273
1.35852	2.50531	1.35863	0.64798	1.35885	0.262	1.35888	0.17905
1.35951	2.52654	1.35962	0.65209	1.35984	0.26709	1.35988	0.18372
1.36051	2.52795	1.36062	0.6528	1.36085	0.26284	1.36088	0.18938
1.3615	2.53362	1.36162	0.65209	1.36185	0.26454	1.36188	0.19009
1.36249	2.55202	1.36262	0.65492	1.36284	0.26553	1.36288	0.18938
1.36349	2.5506	1.36362	0.65817	1.36385	0.26539	1.36387	0.19674
1.36449	2.55343	1.36462	0.65676	1.36485	0.26384	1.36487	0.1966
1.36548	2.57325	1.36562	0.65916	1.36584	0.26709	1.36587	0.1949
1.36648	2.57608	1.36662	0.6603	1.36685	0.26369	1.36687	0.19462
1.36748	2.57749	1.36762	0.66426	1.36784	0.26794	1.36787	0.19575
1.36847	2.59731	1.36862	0.6661	1.36885	0.2644	1.36887	0.19207
1.36947	2.59731	1.36961	0.66822	1.36984	0.26681	1.36987	0.19887
1.37047	2.58457	1.37061	0.66723	1.37084	0.2678	1.37087	0.19547
1.37146	2.61571	1.37161	0.66822	1.37185	0.26511	1.37187	0.1966
1.37245	2.6327	1.37261	0.67601	1.37284	0.26808	1.37287	0.19632
1.37344	2.63553	1.37361	0.67615	1.37384	0.26653	1.37387	0.20014
1.37444	2.64543	1.37461	0.67785	1.37484	0.26766	1.37487	0.19745
1.37542	2.6695	1.3756	0.68478	1.37584	0.2678	1.37587	0.20014
1.37642	2.68082	1.3766	0.68577	1.37684	0.27233	1.37687	0.19972
1.3774	2.70488	1.3776	0.68988	1.37784	0.27445	1.37787	0.19844
1.37839	2.73319	1.3786	0.69398	1.37884	0.26907	1.37887	0.2041
1.37938	2.73885	1.3796	0.69851	1.37984	0.26837	1.37987	0.20269
1.38037	2.75159	1.38059	0.70276	1.38084	0.27021	1.38087	0.20255
1.38136	2.7799	1.38159	0.70885	1.38184	0.26865	1.38187	0.2041
1.38236	2.78132	1.38259	0.71224	1.38284	0.27176	1.38287	0.20283
1.38334	2.80821	1.38359	0.71493	1.38384	0.2736	1.38387	0.2041
1.38432	2.84359	1.38459	0.71833	1.38484	0.27629	1.38487	0.20665
1.38531	2.85775	1.38558	0.7264	1.38584	0.27431	1.38586	0.20778
1.38631	2.86766	1.38658	0.72852	1.38684	0.27219	1.38686	0.20835
1.38729	2.89172	1.38757	0.73715	1.38784	0.27573	1.38787	0.20665
1.38828	2.91154	1.38857	0.7448	1.38884	0.27926	1.38886	0.21359
1.38927	2.9356	1.38957	0.75018	1.38984	0.27714	1.38986	0.21161
1.39025	2.95683	1.39056	0.7581	1.39084	0.27955	1.39086	0.21189
1.39123	2.99788	1.39156	0.76716	1.39184	0.28068	1.39186	0.21444
1.39222	3.01345	1.39255	0.77509	1.39284	0.27983	1.39286	0.21345
1.39319	3.05874	1.39355	0.78457	1.39384	0.28252	1.39386	0.21203
1.39417	3.09979	1.39454	0.79575	1.39484	0.28125	1.39486	0.21444
1.39515	3.1281	1.39554	0.80269	1.39583	0.28408	1.39586	0.215
1.39614	3.15499	1.39653	0.81401	1.39683	0.28478	1.39686	0.21472
1.3971	3.22151	1.39752	0.82604	1.39783	0.28634	1.39786	0.21599
1.39808	3.24275	1.39851	0.84133	1.39883	0.28733	1.39886	0.21642
1.39906	3.27813	1.39951	0.85124	1.39983	0.29016	1.39986	0.21741
1.40004	3.32626	1.4005	0.86752	1.40083	0.29186	1.40086	0.21897
1.40101	3.36872	1.40149	0.88422	1.40183	0.29271	1.40186	0.22052
1.40197	3.43949	1.40248	0.90092	1.40283	0.2954	1.40285	0.22477
1.40294	3.49611	1.40347	0.91748	1.40383	0.29611	1.40385	0.22279
1.40389	3.56546	1.40446	0.9414	1.40483	0.29908	1.40486	0.22208
1.40486	3.615	1.40545	0.95952	1.40583	0.2971	1.40586	0.22208
1.40582	3.68577	1.40643	0.98542	1.40683	0.29965	1.40685	0.22279
1.40678	3.76645	1.40742	1.0092	1.40782	0.30347	1.40785	0.22548
1.40774	3.82449	1.4084	1.0368	1.40882	0.30545	1.40885	0.22463
1.40869	3.91224	1.40939	1.05775	1.40982	0.30474	1.40985	0.22746
1.40964	3.99009	1.41037	1.08563	1.41082	0.30729	1.41085	0.22604
1.4106	4.05803	1.41136	1.11465	1.41182	0.31083	1.41185	0.22958
1.41154	4.16844	1.41234	1.14338	1.41282	0.31139	1.41285	0.22647
1.41247	4.29016	1.41332	1.17311	1.41381	0.3172	1.41385	0.2259
1.4134	4.40198	1.4143	1.21161	1.41481	0.3189	1.41485	0.23114
1.41434	4.50106	1.41528	1.24841	1.41581	0.3213	1.41584	0.23949
1.41527	4.61713	1.41626	1.28337	1.41681	0.32187	1.41684	0.24105
1.41619	4.75584	1.41724	1.31918	1.41781	0.32427	1.41784	0.2426
1.41711	4.88747	1.41821	1.36164	1.41881	0.32696	1.41884	0.24416
1.41803	5.03468	1.41919	1.40679	1.41981	0.33163	1.41984	0.24558
1.41892	5.21019	1.42016	1.45931	1.42081	0.3288	1.42084	0.25096
1.41981	5.39844	1.42113	1.51026	1.4218	0.3356	1.42184	0.25209
1.42072	5.56122	1.42209	1.57113	1.4228	0.34098	1.42283	0.25449
1.42162	5.71833	1.42306	1.62774	1.4238	0.34522	1.42383	0.25732
1.42252	5.89384	1.42402	1.69427	1.4248	0.35103	1.42483	0.26058
1.42341	6.07785	1.42499	1.75796	1.42579	0.35456	1.42583	0.26341
1.42427	6.31139	1.42595	1.82166	1.42679	0.35669	1.42683	0.26709
1.42515	6.52088	1.42691	1.88535	1.42779	0.36192	1.42782	0.27205
1.42602	6.73602	1.42787	1.95754	1.42879	0.36801	1.42882	0.27445
1.42687	6.98655	1.42882	2.03963	1.42978	0.37084	1.42982	0.27672
1.42774	7.2201	1.42977	2.12739	1.43078	0.37297	1.43082	0.28125
1.42858	7.4862	1.43073	2.20807	1.43178	0.38287	1.43182	0.28408
1.4294	7.7891	1.43167	2.29866	1.43278	0.38528	1.43281	0.2937
1.43024	8.05803	1.43261	2.40057	1.43377	0.39108	1.43381	0.29752
1.43106	8.35669	1.43356	2.4954	1.43477	0.39788	1.4348	0.3005
1.43187	8.68648	1.43451	2.5874	1.43577	0.40127	1.43581	0.29894
1.43268	9.00637	1.43544	2.69497	1.43676	0.4075	1.4368	0.30701
1.43348	9.34749	1.43637	2.81812	1.43776	0.41486	1.43779	0.31847
1.43428	9.69144	1.43731	2.92994	1.43875	0.42236	1.43879	0.32286
1.43504	10.0878	1.43824	3.05025	1.43975	0.42689	1.43979	0.3264
1.43582	10.4572	1.43916	3.18047	1.44074	0.43737	1.44079	0.32909
1.4366	10.828	1.4401	3.29795	1.44174	0.4443	1.44178	0.33715
1.43734	11.2767	1.44101	3.44091	1.44274	0.45081	1.44277	0.3472
1.4381	11.69	1.44193	3.58953	1.44373	0.46129	1.44377	0.35669
1.43885	12.1104	1.44284	3.73815	1.44473	0.46837	1.44476	0.37396
1.43957	12.5718	1.44376	3.88677	1.44572	0.47799	1.44575	0.3782
1.44029	13.0531	1.44467	4.04529	1.44671	0.48917	1.44675	0.38769
1.44099	13.5541	1.44557	4.21231	1.44771	0.50375	1.44774	0.39943
1.4417	14.051	1.44647	4.38924	1.4487	0.51366	1.44873	0.40736
1.44241	14.5506	1.44736	4.57325	1.44969	0.52696	1.44973	0.41727
1.4431	15.0743	1.44826	4.75442	1.45068	0.54409	1.45072	0.42746
1.44377	15.6263	1.44914	4.94692	1.45168	0.55527	1.45172	0.43581
1.44444	16.1925	1.45003	5.14933	1.45267	0.57127	1.45271	0.44968
1.44511	16.7445	1.45092	5.34041	1.45366	0.58585	1.4537	0.45945
1.44577	17.3248	1.45179	5.55272	1.45465	0.59604	1.45469	0.477
1.44639	17.9618	1.45266	5.77919	1.45564	0.61415	1.45568	0.49144
1.44703	18.5704	1.45353	6.00425	1.45663	0.63553	1.45667	0.5097
1.44766	19.1932	1.4544	6.23496	1.45762	0.64968	1.45766	0.51989
1.44828	19.8443	1.45527	6.46709	1.45861	0.66709	1.45865	0.53503
1.44889	20.5096	1.45613	6.71196	1.4596	0.68493	1.45964	0.54961
1.44949	21.1748	1.45697	6.97948	1.46059	0.70602	1.46063	0.56929
1.45008	21.8684	1.45782	7.2385	1.46158	0.72343	1.46162	0.59009
1.45067	22.5761	1.45867	7.49894	1.46257	0.74437	1.4626	0.61076
1.45126	23.2555	1.4595	7.78768	1.46356	0.75994	1.46359	0.62845
1.45183	23.9915	1.46034	8.07077	1.46455	0.77636	1.46458	0.6494
1.45238	24.7558	1.46118	8.3581	1.46554	0.7891	1.46556	0.6736
1.45294	25.4919	1.462	8.65676	1.46653	0.80425	1.46654	0.69979
1.45348	26.2703	1.46283	8.96532	1.46752	0.82024	1.46753	0.72442
1.45404	27.0205	1.46364	9.27955	1.46851	0.84657	1.46851	0.7482
1.45457	27.8132	1.46447	9.58386	1.46949	0.86808	1.4695	0.77339
1.4551	28.6199	1.46528	9.90658	1.47047	0.90616	1.47048	0.79943
1.4556	29.4551	1.46608	10.2548	1.47146	0.92824	1.47146	0.82435
1.4561	30.3043	1.46687	10.6115	1.47245	0.95032	1.47245	0.85166
1.45661	31.1394	1.46767	10.9681	1.47342	0.98585	1.47343	0.87997
1.45711	31.9887	1.46846	11.3319	1.47441	1.01189	1.47441	0.91111
1.4576	32.8379	1.46924	11.7155	1.47539	1.04416	1.47539	0.94437
1.45809	33.7013	1.47003	12.0807	1.47637	1.0804	1.47636	0.97693
1.45858	34.5789	1.47082	12.4459	1.47735	1.11649	1.47734	1.01118
1.45904	35.4848	1.47159	12.8393	1.47833	1.15527	1.47832	1.04614
1.45949	36.419	1.47235	13.2456	1.4793	1.19788	1.4793	1.08181
1.45995	37.339	1.47312	13.6575	1.48027	1.24275	1.48027	1.12031
1.46042	38.2307	1.47389	14.0495	1.48125	1.28365	1.48124	1.16023
1.46087	39.1649	1.47465	14.4657	1.48222	1.33347	1.48222	1.19505
1.46131	40.1132	1.47541	14.8762	1.4832	1.37792	1.4832	1.23496
1.46174	41.0757	1.47615	15.3291	1.48417	1.42109	1.48417	1.27714
1.46218	42.0241	1.47689	15.782	1.48514	1.47063	1.48514	1.32824
1.46257	43.0573	1.47762	16.2491	1.48611	1.51592	1.48611	1.37466
1.46296	44.0906	1.47836	16.702	1.48709	1.56122	1.48707	1.42392
1.46338	45.0672	1.4791	17.155	1.48805	1.62633	1.48804	1.47063
1.4638	46.0439	1.47983	17.6221	1.48902	1.68153	1.48901	1.52017
1.46419	47.0771	1.48056	18.0892	1.48998	1.74522	1.48998	1.56971
1.46459	48.0962	1.48126	18.5987	1.49094	1.81458	1.49094	1.6235
1.46501	49.087	1.48198	19.0941	1.4919	1.8811	1.49191	1.68011
1.46539	50.1345	1.48269	19.5895	1.49287	1.92923	1.49287	1.73531
1.46577	51.1819	1.4834	20.0991	1.49383	2.00283	1.49383	1.79476
1.46617	52.201	1.48411	20.5945	1.49479	2.07219	1.4948	1.84996
1.46658	53.1918	1.48482	21.104	1.49575	2.1472	1.49576	1.91083
1.46691	54.3383	1.48552	21.6136	1.4967	2.22647	1.49672	1.97169
1.46727	55.414	1.48621	22.1656	1.49765	2.31989	1.49767	2.03539
1.46762	56.518	1.48689	22.7176	1.49858	2.43312	1.49863	2.10474
1.46791	57.7212	1.48758	23.2413	1.49953	2.51097	1.49959	2.17127
1.46827	58.7969	1.48826	23.8075	1.50049	2.58882	1.50054	2.23921
1.46861	59.9151	1.48895	24.3454	1.50144	2.67941	1.50149	2.31564
1.46894	61.0474	1.48962	24.9115	1.50238	2.77141	1.50244	2.39207
1.46933	62.0807	1.49028	25.506	1.50333	2.86766	1.5034	2.46426
1.46965	63.2413	1.49094	26.0863	1.50427	2.96815	1.50435	2.53928
1.46996	64.402	1.49162	26.6383	1.5052	3.0828	1.50529	2.61996
1.47029	65.5343	1.49226	27.2611	1.50611	3.23001	1.50624	2.69639
1.47058	66.7374	1.49294	27.8273	1.50699	3.43666	1.50719	2.78415
1.47092	67.8556	1.49362	28.3793	1.50794	3.52725	1.50813	2.86766
1.47125	69.0021	1.49425	29.0163	1.50888	3.63765	1.50908	2.954
1.47155	70.1769	1.49491	29.6107	1.5098	3.7707	1.51002	3.046
1.47184	71.38	1.49555	30.2335	1.51073	3.89384	1.51096	3.138
1.47213	72.5832	1.49616	30.8988	1.51164	4.04388	1.5119	3.23284
1.47244	73.7438	1.49681	31.5074	1.51254	4.20807	1.51284	3.32201
1.47273	74.9469	1.49743	32.1727	1.51345	4.36801	1.51377	3.41967
1.47304	76.1217	1.49801	32.8946	1.51434	4.55343	1.51471	3.52158
1.47335	77.2965	1.49866	33.5032	1.51523	4.74735	1.51564	3.62491
1.47363	78.5138	1.49932	34.0977	1.51614	4.90446	1.51657	3.72824
1.47389	79.7594	1.49993	34.7629	1.51703	5.09271	1.5175	3.83864
1.47417	80.9766	1.50055	35.4282	1.5179	5.30502	1.51843	3.95187
1.47447	82.1656	1.50117	36.0793	1.51879	5.49611	1.51936	4.05662
1.47472	83.4395	1.50179	36.7445	1.51967	5.70559	1.52028	4.17268
1.47501	84.6426	1.50239	37.4381	1.52055	5.91649	1.52121	4.29016
1.47527	85.8882	1.503	38.1175	1.52142	6.12739	1.52213	4.40481
1.4755	87.1904	1.50357	38.8676	1.52228	6.37084	1.52304	4.53928
1.47583	88.3227	1.50418	39.5329	1.52314	6.60863	1.52396	4.66525
1.4761	89.5683	1.50476	40.2548	1.52398	6.88181	1.52488	4.79547
1.4763	90.9129	1.50533	41.005	1.52483	7.14083	1.5258	4.91295
1.47654	92.201	1.5059	41.7551	1.52568	7.40269	1.52672	5.04034
1.47682	93.4183	1.50651	42.4345	1.52653	7.65463	1.52763	5.17622
1.47708	94.678	1.50711	43.1139	1.52736	7.93914	1.52854	5.31635
1.47735	95.9094	1.50766	43.8924	1.52819	8.23638	1.52945	5.45647
1.47749	97.3673	1.50827	44.5718	1.52903	8.51097	1.53036	5.59519
1.47771	98.6978	1.50886	45.2937	1.52986	8.80396	1.53126	5.74098
1.47793	100.014	1.50944	46.0156	1.53065	9.17056	1.53216	5.89101
1.47816	101.316	1.51001	46.7657	1.53146	9.47912	1.53306	6.04529
1.4784	102.604	1.51057	47.5301	1.53227	9.81599	1.53396	6.20241
1.47864	103.892	1.51112	48.3086	1.53306	10.1741	1.53486	6.3581
1.4789	105.138	1.51168	49.0587	1.53387	10.5053	1.53576	6.51946
1.47907	106.553	1.51226	49.7948	1.53468	10.8167	1.53665	6.68224
1.47928	107.884	1.51281	50.5732	1.53548	11.1592	1.53755	6.84218
1.47953	109.158	1.51341	51.2668	1.53627	11.5202	1.53843	7.01345
1.47976	110.46	1.51392	52.1161	1.53703	11.9321	1.53932	7.18471
1.47994	111.847	1.51444	52.937	1.53781	12.3199	1.54021	7.35881
1.48011	113.248	1.51504	53.6447	1.53862	12.6313	1.5411	7.52583
1.48036	114.522	1.51555	54.4798	1.53941	13.0021	1.54198	7.70417
1.48065	115.725	1.51614	55.2017	1.54018	13.397	1.54286	7.88818
1.48077	117.212	1.51672	55.9236	1.54094	13.7948	1.54375	8.06936
1.48096	118.585	1.51728	56.6879	1.54171	14.1967	1.54463	8.24911
1.48118	119.901	1.51782	57.4805	1.54247	14.6072	1.54551	8.4402
1.48138	121.26	1.51838	58.2449	1.54323	15.0177	1.54638	8.63128
1.48157	122.633	1.51891	59.0658	1.54397	15.4565	1.54725	8.82802
1.48172	124.062	1.51944	59.8726	1.5447	15.9236	1.54813	9.02335
1.48199	125.308	1.51995	60.7219	1.54545	16.3623	1.54899	9.23001
1.48216	126.709	1.5205	61.5003	1.54621	16.7587	1.54986	9.43524
1.48239	128.011	1.521	62.3638	1.54695	17.2116	1.55073	9.63765
1.48253	129.469	1.52152	63.1989	1.54767	17.6928	1.55159	9.84996
1.48269	130.899	1.52209	63.949	1.5484	18.1458	1.55245	10.0637
1.48288	132.272	1.52259	64.8124	1.54914	18.5987	1.5533	10.2845
1.48307	133.631	1.5231	65.6617	1.54987	19.0658	1.55416	10.5081
1.48325	135.018	1.52358	66.5534	1.55059	19.5329	1.55501	10.7304
1.48347	136.348	1.52409	67.4027	1.55132	20	1.55587	10.9554
1.48364	137.749	1.52461	68.2378	1.55205	20.4671	1.55672	11.1805
1.48382	139.137	1.52511	69.1154	1.55276	20.9625	1.55757	11.4055
1.48403	140.481	1.52559	70.0071	1.55347	21.4579	1.55842	11.6391
1.48415	141.967	1.52606	70.9271	1.5542	21.925	1.55927	11.8726
1.48423	143.524	1.52662	71.6914	1.5549	22.4345	1.56012	12.109
1.48448	144.798	1.52708	72.6256	1.55561	22.9299	1.56096	12.3496
1.48456	146.355	1.52764	73.3899	1.55626	23.5386	1.5618	12.5973
1.48481	147.629	1.5281	74.3241	1.55693	24.0906	1.56264	12.8436
1.48497	149.045	1.52865	75.1026	1.55764	24.6001	1.56348	13.0885
1.48513	150.46	1.52915	75.966	1.55828	25.2088	1.56432	13.3333
1.4853	151.875	1.52972	76.7162	1.55897	25.7325	1.56515	13.5938
1.48554	153.149	1.53014	77.7211	1.55967	26.2562	1.56598	13.8514
1.48563	154.706	1.53066	78.5563	1.56032	26.8507	1.56681	14.1132
1.48587	155.98	1.53117	79.4055	1.56102	27.3744	1.56764	14.3808
1.48595	157.537	1.53158	80.4246	1.5617	27.9122	1.56846	14.6497
1.4862	158.811	1.5321	81.2597	1.56238	28.4643	1.56929	14.9186
1.4862	160.51	1.53259	82.1373	1.56306	29.0163	1.57011	15.1875
1.48636	161.925	1.53311	82.9724	1.56373	29.5825	1.57093	15.4706
1.48653	163.34	1.53363	83.7933	1.56439	30.1628	1.57175	15.7396
1.48669	164.756	1.53406	84.7841	1.56506	30.7148	1.57256	16.0368
1.48694	166.03	1.53464	85.5202	1.56573	31.281	1.57338	16.3199
1.4871	167.445	1.53507	86.4968	1.56641	31.833	1.57418	16.6171
1.48718	169.002	1.53549	87.5018	1.56709	32.385	1.575	16.9002
1.48726	170.559	1.53599	88.3652	1.56775	32.9653	1.5758	17.1974
1.48743	171.975	1.53647	89.271	1.56843	33.5173	1.57662	17.4805
1.48751	173.531	1.53697	90.1345	1.5691	34.0835	1.57743	17.7778
1.48767	174.947	1.53738	91.1677	1.56976	34.6638	1.57823	18.075
1.48783	176.362	1.53782	92.1302	1.57043	35.23	1.57904	18.3723
1.488	177.778	1.53818	93.2342	1.5711	35.7962	1.57985	18.6695
1.488	179.476	1.53869	94.0977	1.57178	36.334	1.58064	18.9809
1.48816	180.892	1.53907	95.1592	1.57247	36.8719	1.58144	19.2923
1.48832	182.307	1.53957	96.0368	1.57314	37.4381	1.58225	19.5895
1.48849	183.723	1.54001	96.9993	1.57368	38.2307	1.58303	19.9151
1.48857	185.28	1.54061	97.6928	1.57425	38.9667	1.58382	20.2406
1.48865	186.837	1.5409	98.9243	1.5749	39.5612	1.58462	20.552
1.4889	188.11	1.54132	99.9292	1.57552	40.2123	1.58541	20.8776
1.48898	189.667	1.54176	100.906	1.57617	40.8068	1.5862	21.2031
1.48897	191.366	1.54215	101.953	1.57683	41.3871	1.58698	21.5287
1.48914	192.781	1.54269	102.746	1.57749	41.9674	1.58776	21.8684
1.4893	194.197	1.5432	103.609	1.57818	42.5053	1.58855	22.1939
1.48955	195.471	1.54369	104.487	1.57884	43.0856	1.58933	22.5336
1.48971	196.886	1.54425	105.251	1.5795	43.666	1.59011	22.8733
1.48979	198.443	1.54459	106.398	1.58017	44.2321	1.59089	23.213
1.48979	200.142	1.5451	107.247	1.58086	44.77	1.59167	23.5527
1.48987	201.698	1.54546	108.351	1.58154	45.322	1.59244	23.9066
1.48995	203.255	1.5459	109.314	1.58214	46.0014	1.59321	24.2463
1.49003	204.812	1.54636	110.262	1.58282	46.5534	1.59397	24.6285
1.49028	206.086	1.54679	111.238	1.58349	47.1054	1.59474	24.9823
1.49036	207.643	1.54717	112.314	1.58416	47.6716	1.59551	25.322
1.49061	208.917	1.54763	113.248	1.5848	48.2944	1.59627	25.69
1.4906	210.616	1.54808	114.197	1.5853	49.1437	1.59704	26.0439
1.4906	212.314	1.54863	114.989	1.58597	49.724	1.59781	26.3977
1.49076	213.73	1.54901	116.051	1.58665	50.2619	1.59857	26.7799
1.49093	215.145	1.54947	116.985	1.58735	50.7856	1.59933	27.1337
1.49092	216.844	1.54994	117.919	1.58804	51.3093	1.6001	27.5018
1.49101	218.401	1.55049	118.698	1.58873	51.8471
1.49109	219.958	1.55091	119.689	1.58939	52.4275
1.49117	221.514	1.55126	120.821	1.59001	53.0644
1.49158	222.505	1.55169	121.812	1.59055	53.857
1.49158	224.204	1.55222	122.619	1.59115	54.5506
1.49166	225.761	1.55275	123.439	1.59178	55.1734
1.49182	227.176	1.55307	124.614	1.59246	55.7254
1.4919	228.733	1.55342	125.747	1.59316	56.2349
1.49182	230.573	1.55387	126.695	1.59382	56.8294
1.49215	231.706	1.5543	127.686	1.59445	57.4522
1.49214	233.404	1.5548	128.549	1.59515	57.9618
1.49214	235.103	1.55524	129.512	1.59582	58.5421
1.4923	236.518	1.55555	130.715	1.59649	59.1083
1.4923	238.217	1.556	131.663	1.59696	60
1.49247	239.632	1.5566	132.357	1.59704	61.5853
1.49263	241.047	1.55701	133.376	1.59696	63.4395
1.49263	242.746	1.55752	134.225	1.59737	64.4444
1.49262	244.444	1.55803	135.088	1.59788	65.2795
1.49295	245.577	1.55858	135.853	1.59836	66.1713
1.49287	247.417	1.55903	136.815	1.59902	66.7516
1.49295	248.974	1.55943	137.849	1.59967	67.3602
1.4932	250.248	1.55985	138.853	1.60029	67.9972
1.49328	251.805	1.56036	139.703
1.49336	253.362	1.56086	140.58
1.49335	255.06	1.56133	141.486
1.49352	256.476	1.56181	142.392
1.49343	258.316	1.56216	143.524
1.49376	259.448	1.5625	144.657
1.49367	261.288	1.56293	145.648
1.49375	262.845	1.56344	146.497
1.49384	264.402	1.56395	147.346
1.49408	265.676	1.56438	148.337
1.49408	267.374	1.56481	149.328
1.49408	269.073	1.56507	150.602
1.49424	270.488	1.5655	151.592
1.49449	271.762	1.56593	152.583
1.49465	273.178	1.56652	153.291
1.49457	275.018	1.56695	154.282
1.49439	276.999	1.56746	155.131
1.49473	278.132	1.56788	156.122
1.49472	279.83	1.56831	157.113
1.49489	281.246	1.56874	158.103
1.49488	282.944	1.56933	158.811
1.49521	284.076	1.56968	159.943
1.49496	286.2	1.57019	160.793
1.49521	287.473	1.57078	161.5
1.49504	289.455	1.57145	162.067
1.49495	291.295	1.57196	162.916
1.4952	292.569	1.57239	163.907
1.49511	294.409	1.57282	164.897
1.49536	295.683	1.57341	165.605
1.49552	297.098	1.57384	166.596
1.49535	299.08	1.57435	167.445
1.49552	300.495	1.57461	168.719
1.49585	301.628	1.57529	169.285
1.49568	303.609	1.57588	169.993
1.49609	304.6	1.57647	170.701
1.49609	306.299	1.5769	171.691
1.49575	308.563	1.57749	172.399
1.496	309.837	1.57784	173.531
1.496	311.536	1.57826	174.522
1.49616	312.951	1.57861	175.655
1.49607	314.791	1.5792	176.362
1.49615	316.348	1.57988	176.929
1.49632	317.764	1.58014	178.202
1.4964	319.321	1.58049	179.335
1.49648	320.878	1.58091	180.326
1.49664	322.293	1.58134	181.316
1.49647	324.275	1.58185	182.166
1.49672	325.548	1.58236	183.015
1.4968	327.105	1.58279	184.006
1.49671	328.945	1.58322	184.996
1.49679	330.502	1.58381	185.704
1.49679	332.201	1.58456	186.129
1.49712	333.333	1.58499	187.12
1.4972	334.89	1.5855	187.969
1.49703	336.872
1.49728	338.146
1.49703	340.269
1.49711	341.826
1.49752	342.817
1.49752	344.515
1.49735	346.497
1.49726	348.337
1.49751	349.611
1.49742	351.451
1.4975	353.008
1.498	353.857
1.49766	356.122
1.49774	357.679
1.49782	359.236
1.49782	360.934
1.4984	361.642
1.49832	363.482
1.49798	365.747
1.49823	367.02
1.49814	368.861
1.49822	370.418
1.49838	371.833
1.49821	373.815
1.49838	375.23
1.49829	377.07
1.49829	378.769
1.49837	380.325
1.4982	382.307
1.49844	383.581
1.49852	385.138
1.49877	386.412
1.49869	388.252
1.49877	389.809
1.49843	392.074
1.49876	393.206
1.49851	395.329
1.49859	396.886
1.499	397.877
1.49866	400.142
1.49883	401.557
1.49891	403.114
1.4989	404.812
1.49882	406.652
1.4989	408.209
1.49889	409.908
1.49931	410.899
1.49922	412.739
1.49905	414.72
1.49972	415.287
1.49963	417.127
1.49938	419.25
1.49929	421.09
1.49979	421.939
1.49995	423.355
1.49936	426.044
1.49953	427.459
1.49969	428.875
1.49952	430.856
1.49969	432.272
1.49952	434.253
1.49943	436.093
1.49959	437.509
1.49976	438.924
1.49942	441.189
1.49983	442.18
1.49991	443.737
1.49983	445.577
1.49966	447.558
1.4999	448.832
1.50007	450.248
1.49981	452.371
1.49948	454.635
1.49998	455.485
1.50022	456.759
1.5003	458.316
1.50022	460.156
1.50021	461.854
1.50029	463.411
1.50079	464.26
1.50071	466.1
1.50037	468.365
1.50103	468.931
1.50103	470.63
1.50086	472.611
1.50052	474.876
1.50119	475.442
1.50093	477.565
1.50076	479.547
1.50143	480.113
1.50059	483.227
1.50151	483.369
1.50175	484.643
1.50125	487.19
1.5015	488.464
1.50116	490.729
1.50107	492.569
1.50132	493.843
1.50148	495.258
1.50131	497.24
1.50156	498.514
1.50189	499.646
1.50139	502.194

## Sheet: Fig 3b
Mass activity			Improved factor
1	48.6	1	48.4		1 C-Ir/C
2	13.4	2	175.7		2 C-IrO2
3	295.9	3	8		3 IrO2NS
4	2354.5	4	1		4 IrO2NR
jBET
1	0.01	1	427		1 C-Ir/C
2	0.1	2	42.7		2 C-IrO2
3	1.15	3	3.7		3 IrO2NS
4	4.27	4	1		4 IrO2NR
jECSA
1	0.3	1	21.5		1 C-Ir/C
2	0.07	2	92.1		2 C-IrO2
3	1.17	3	5.5		3 IrO2NS
4	6.45	4	1		4 IrO2NR
TOF
1	0.3	1	46.7		1 C-Ir/C
2	0.12	2	117.5		2 C-IrO2
3	3.07	3	4.6		3 IrO2NS
4	14.01	4	1		4 IrO2NR

## Sheet: Fig 3c
	IrO2NR		C-IrO2		IrO2NS		C-Ir/C
1.6	1.431	1.6	1.507	3.2	1.462	0.4	1.473
3.2	1.431	3.2	1.508	6.4	1.471	0.8	1.504
4.8	1.431	4.8	1.508	9.6	1.472	1.2	1.519
6.4	1.431	6.4	1.509	12.8	1.473	1.6	1.525
8	1.431	8	1.509	16	1.473	2	1.528
9.6	1.431	9.6	1.51	19.2	1.473	2.4	1.529
11.2	1.431	11.2	1.51	22.4	1.474	2.8	1.53
12.8	1.431	12.8	1.51	25.6	1.474	3.2	1.531
14.4	1.431	14.4	1.511	28.8	1.474	3.6	1.532
16	1.431	16	1.511	32	1.474	4	1.532
17.6	1.431	17.6	1.512	35.2	1.474	4.4	1.533
19.2	1.431	19.2	1.512	38.4	1.474	4.8	1.533
20.8	1.431	20.8	1.512	41.6	1.474	5.2	1.533
22.4	1.431	22.4	1.512	44.8	1.474	5.6	1.533
24	1.431	24	1.513	48	1.474	6	1.534
25.6	1.432	25.6	1.513	51.2	1.474	6.4	1.534
27.2	1.431	27.2	1.513	54.4	1.474	6.8	1.534
28.8	1.432	28.8	1.513	57.6	1.474	7.2	1.534
30.4	1.438	30.4	1.513	60.8	1.475	7.6	1.535
32	1.438	32	1.514	64	1.475	8	1.535
33.6	1.438	33.6	1.514	67.2	1.475	8.4	1.535
35.2	1.438	35.2	1.514	70.4	1.475	8.8	1.535
36.8	1.438	36.8	1.514	73.6	1.475	9.2	1.535
38.4	1.438	38.4	1.515	76.8	1.475	9.6	1.536
40	1.438	40	1.515	80	1.475	10	1.536
41.6	1.438	41.6	1.515	83.2	1.475	10.4	1.536
43.2	1.438	43.2	1.515	86.4	1.475	10.8	1.536
44.8	1.438	44.8	1.515	89.6	1.475	11.2	1.536
46.4	1.438	46.4	1.515	92.8	1.475	11.6	1.536
48	1.438	48	1.516	96	1.475	12	1.536
49.6	1.438	49.6	1.516	99.2	1.475	12.4	1.537
51.2	1.438	51.2	1.516	102.4	1.475	12.8	1.537
52.8	1.438	52.8	1.516	105.6	1.475	13.2	1.537
54.4	1.438	54.4	1.516	108.8	1.475	13.6	1.537
56	1.438	56	1.516	112	1.475	14	1.537
57.6	1.438	57.6	1.517	115.2	1.475	14.4	1.537
59.2	1.438	59.2	1.517	118.4	1.475	14.8	1.537
60.8	1.438	60.8	1.517	121.6	1.475	15.2	1.538
62.4	1.438	62.4	1.517	124.8	1.475	15.6	1.538
64	1.438	64	1.517	128	1.475	16	1.538
65.6	1.438	65.6	1.517	131.2	1.475	16.4	1.538
67.2	1.438	67.2	1.517	134.4	1.475	16.8	1.538
68.8	1.438	68.8	1.517	137.6	1.475	17.2	1.538
70.4	1.438	70.4	1.517	140.8	1.475	17.6	1.538
72	1.438	72	1.518	144	1.475	18	1.538
73.6	1.438	73.6	1.518	147.2	1.475	18.4	1.539
75.2	1.438	75.2	1.518	150.4	1.475	18.8	1.539
76.8	1.438	76.8	1.518	153.6	1.475	19.2	1.539
78.4	1.438	78.4	1.518	156.8	1.475	19.6	1.539
80	1.438	80	1.518	160	1.475	20	1.539
81.6	1.438	81.6	1.518	163.2	1.475	20.4	1.539
83.2	1.438	83.2	1.518	166.4	1.475	20.8	1.539
84.8	1.438	84.8	1.518	169.6	1.475	21.2	1.539
86.4	1.438	86.4	1.518	172.8	1.475	21.6	1.539
88	1.438	88	1.518	176	1.475	22	1.54
89.6	1.438	89.6	1.519	179.2	1.475	22.4	1.54
91.2	1.439	91.2	1.519	182.4	1.475	22.8	1.54
92.8	1.438	92.8	1.519	185.6	1.475	23.2	1.54
94.4	1.438	94.4	1.519	188.8	1.475	23.6	1.54
96	1.439	96	1.519	192	1.475	24	1.54
97.6	1.439	97.6	1.519	195.2	1.475	24.4	1.54
99.2	1.439	99.2	1.519	198.4	1.475	24.8	1.54
100.8	1.439	100.8	1.519	201.6	1.475	25.2	1.541
102.4	1.439	102.4	1.519	204.8	1.475	25.6	1.541
104	1.439	104	1.519	208	1.475	26	1.541
105.6	1.439	105.6	1.519	211.2	1.475	26.4	1.541
107.2	1.439	107.2	1.52	214.4	1.475	26.8	1.541
108.8	1.439	108.8	1.52	217.6	1.475	27.2	1.541
110.4	1.439	110.4	1.52	220.8	1.475	27.6	1.541
112	1.439	112	1.52	224	1.475	28	1.541
113.6	1.439	113.6	1.52	227.2	1.475	28.4	1.541
115.2	1.439	115.2	1.52	230.4	1.475	28.8	1.541
116.8	1.439	116.8	1.52	233.6	1.475	29.2	1.542
118.4	1.439	118.4	1.52	236.8	1.475	29.6	1.542
120	1.439	120	1.52	240	1.475	30	1.542
121.6	1.439	121.6	1.52	243.2	1.475	30.4	1.542
123.2	1.439	123.2	1.52	246.4	1.475	30.8	1.542
124.8	1.439	124.8	1.52	249.6	1.475	31.2	1.542
126.4	1.439	126.4	1.521	252.8	1.475	31.6	1.542
128	1.439	128	1.521	256	1.475	32	1.542
129.6	1.439	129.6	1.521	259.2	1.475	32.4	1.542
131.2	1.439	131.2	1.521	262.4	1.475	32.8	1.542
132.8	1.439	132.8	1.521	265.6	1.475	33.2	1.543
134.4	1.439	134.4	1.521	268.8	1.475	33.6	1.543
136	1.439	136	1.521	272	1.475	34	1.543
137.6	1.439	137.6	1.521	275.2	1.475	34.4	1.543
139.2	1.439	139.2	1.521	278.4	1.475	34.8	1.543
140.8	1.439	140.8	1.522	281.6	1.475	35.2	1.543
142.4	1.439	142.4	1.521	284.8	1.475	35.6	1.543
144	1.439	144	1.521	288	1.475	36	1.543
145.6	1.439	145.6	1.522	291.2	1.475	36.4	1.543
147.2	1.439	147.2	1.522	294.4	1.475	36.8	1.543
148.8	1.439	148.8	1.522	297.6	1.475	37.2	1.544
150.4	1.439	150.4	1.522	300.8	1.475	37.6	1.544
152	1.439	152	1.522	304	1.475	38	1.544
153.6	1.439	153.6	1.522	307.2	1.475	38.4	1.544
155.2	1.439	155.2	1.522	310.4	1.475	38.8	1.544
156.8	1.439	156.8	1.522	313.6	1.475	39.2	1.544
158.4	1.439	158.4	1.522	316.8	1.475	39.6	1.544
160	1.439	160	1.522	320	1.475	40	1.544
161.6	1.439	161.6	1.522	323.2	1.475	40.4	1.544
163.2	1.439	163.2	1.522	326.4	1.475	40.8	1.544
164.8	1.439	164.8	1.522	329.6	1.475	41.2	1.544
166.4	1.439	166.4	1.522	332.8	1.475	41.6	1.545
168	1.439	168	1.522	336	1.475	42	1.545
169.6	1.439	169.6	1.523	339.2	1.475	42.4	1.545
171.2	1.439	171.2	1.523	342.4	1.475	42.8	1.545
172.8	1.439	172.8	1.523	345.6	1.475	43.2	1.545
174.4	1.439	174.4	1.523	348.8	1.475	43.6	1.545
176	1.439	176	1.523	352	1.475	44	1.545
177.6	1.439	177.6	1.523	355.2	1.475	44.4	1.545
179.2	1.439	179.2	1.523	358.4	1.475	44.8	1.545
180.8	1.439	180.8	1.523	361.6	1.475	45.2	1.545
182.4	1.439	182.4	1.523	364.8	1.475	45.6	1.545
184	1.439	184	1.523	368	1.475	46	1.546
185.6	1.439	185.6	1.523	371.2	1.475	46.4	1.546
187.2	1.439	187.2	1.523	374.4	1.475	46.8	1.546
188.8	1.439	188.8	1.523	377.6	1.475	47.2	1.546
190.4	1.439	190.4	1.524	380.8	1.475	47.6	1.546
192	1.439	192	1.524	384	1.475	48	1.546
193.6	1.439	193.6	1.524	387.2	1.475	48.4	1.546
195.2	1.439	195.2	1.524	390.4	1.475	48.8	1.546
196.8	1.439	196.8	1.524	393.6	1.475	49.2	1.546
198.4	1.439	198.4	1.524	396.8	1.475	49.6	1.546
200	1.439	200	1.524	400	1.475	50	1.546
201.6	1.439	201.6	1.524	403.2	1.475	50.4	1.546
203.2	1.439	203.2	1.524	406.4	1.475	50.8	1.547
204.8	1.439	204.8	1.524	409.6	1.475	51.2	1.547
206.4	1.439	206.4	1.524	412.8	1.475	51.6	1.547
208	1.439	208	1.524	416	1.475	52	1.547
209.6	1.439	209.6	1.524	419.2	1.475	52.4	1.547
211.2	1.439	211.2	1.524	422.4	1.475	52.8	1.547
212.8	1.439	212.8	1.524	425.6	1.475	53.2	1.547
214.4	1.439	214.4	1.524	428.8	1.475	53.6	1.547
216	1.439	216	1.524	432	1.475	54	1.547
217.6	1.439	217.6	1.524	435.2	1.475	54.4	1.547
219.2	1.439	219.2	1.524	438.4	1.475	54.8	1.547
220.8	1.439	220.8	1.524	441.6	1.475	55.2	1.548
222.4	1.439	222.4	1.524	444.8	1.475	55.6	1.548
224	1.439	224	1.524	448	1.475	56	1.548
225.6	1.439	225.6	1.525	451.2	1.475	56.4	1.548
227.2	1.439	227.2	1.525	454.4	1.475	56.8	1.548
228.8	1.439	228.8	1.525	457.6	1.475	57.2	1.548
230.4	1.439	230.4	1.525	460.8	1.475	57.6	1.548
232	1.44	232	1.525	464	1.475	58	1.548
233.6	1.439	233.6	1.525	467.2	1.475	58.4	1.548
235.2	1.439	235.2	1.525	470.4	1.475	58.8	1.548
236.8	1.439	236.8	1.525	473.6	1.475	59.2	1.548
238.4	1.44	238.4	1.525	476.8	1.475	59.6	1.548
240	1.44	240	1.525	480	1.475	60	1.548
241.6	1.44	241.6	1.525	483.2	1.476	60.4	1.549
243.2	1.44	243.2	1.525	486.4	1.476	60.8	1.549
244.8	1.44	244.8	1.525	489.6	1.476	61.2	1.549
246.4	1.44	246.4	1.525	492.8	1.476	61.6	1.549
248	1.44	248	1.525	496	1.476	62	1.549
249.6	1.44	249.6	1.525	499.2	1.476	62.4	1.549
251.2	1.44	251.2	1.525	502.4	1.476	62.8	1.549
252.8	1.44	252.8	1.525	505.6	1.476	63.2	1.549
254.4	1.44	254.4	1.525	508.8	1.476	63.6	1.549
256	1.44	256	1.525	512	1.476	64	1.549
257.6	1.44	257.6	1.525	515.2	1.476	64.4	1.549
259.2	1.44	259.2	1.525	518.4	1.476	64.8	1.549
260.8	1.44	260.8	1.525	521.6	1.476	65.2	1.549
262.4	1.44	262.4	1.525	524.8	1.476	65.6	1.55
264	1.44	264	1.525	528	1.476	66	1.55
265.6	1.44	265.6	1.526	531.2	1.476	66.4	1.55
267.2	1.44	267.2	1.526	534.4	1.476	66.8	1.55
268.8	1.44	268.8	1.526	537.6	1.476	67.2	1.55
270.4	1.44	270.4	1.526	540.8	1.476	67.6	1.55
272	1.44	272	1.526	544	1.476	68	1.55
273.6	1.44	273.6	1.526	547.2	1.476	68.4	1.55
275.2	1.44	275.2	1.526	550.4	1.476	68.8	1.55
276.8	1.44	276.8	1.526	553.6	1.476	69.2	1.55
278.4	1.44	278.4	1.526	556.8	1.476	69.6	1.55
280	1.44	280	1.526	560	1.476	70	1.55
281.6	1.44	281.6	1.526	563.2	1.476	70.4	1.55
283.2	1.44	283.2	1.526	566.4	1.476	70.8	1.551
284.8	1.44	284.8	1.526	569.6	1.476	71.2	1.551
286.4	1.44	286.4	1.526	572.8	1.476	71.6	1.551
288	1.44	288	1.526	576	1.476	72	1.551
289.6	1.44	289.6	1.526	579.2	1.476	72.4	1.551
291.2	1.44	291.2	1.526	582.4	1.476	72.8	1.551
292.8	1.44	292.8	1.526	585.6	1.476	73.2	1.551
294.4	1.44	294.4	1.526	588.8	1.476	73.6	1.551
296	1.44	296	1.526	592	1.476	74	1.551
297.6	1.44	297.6	1.526	595.2	1.476	74.4	1.551
299.2	1.44	299.2	1.526	598.4	1.476	74.8	1.551
300.8	1.44	300.8	1.526	601.6	1.476	75.2	1.551
302.4	1.44	302.4	1.527	604.8	1.476	75.6	1.551
304	1.44	304	1.527	608	1.476	76	1.552
305.6	1.44	305.6	1.527	611.2	1.476	76.4	1.552
307.2	1.44	307.2	1.527	614.4	1.476	76.8	1.552
308.8	1.44	308.8	1.527	617.6	1.476	77.2	1.552
310.4	1.44	310.4	1.527	620.8	1.476	77.6	1.552
312	1.44	312	1.527	624	1.476	78	1.552
313.6	1.44	313.6	1.527	627.2	1.476	78.4	1.552
315.2	1.44	315.2	1.527	630.4	1.476	78.8	1.552
316.8	1.44	316.8	1.527	633.6	1.476	79.2	1.552
318.4	1.44	318.4	1.527	636.8	1.476	79.6	1.552
320	1.44	320	1.527	640	1.476	80	1.552
321.6	1.44	321.6	1.527	643.2	1.476	80.4	1.552
323.2	1.44	323.2	1.527	646.4	1.476	80.8	1.552
324.8	1.44	324.8	1.527	649.6	1.476	81.2	1.552
326.4	1.44	326.4	1.527	652.8	1.476	81.6	1.552
328	1.44	328	1.527	656	1.476	82	1.553
329.6	1.44	329.6	1.527	659.2	1.476	82.4	1.553
331.2	1.44	331.2	1.527	662.4	1.476	82.8	1.553
332.8	1.44	332.8	1.527	665.6	1.476	83.2	1.553
334.4	1.44	334.4	1.527	668.8	1.476	83.6	1.553
336	1.44	336	1.528	672	1.476	84	1.553
337.6	1.44	337.6	1.528	675.2	1.476	84.4	1.553
339.2	1.44	339.2	1.528	678.4	1.476	84.8	1.553
340.8	1.44	340.8	1.528	681.6	1.476	85.2	1.553
342.4	1.44	342.4	1.527	684.8	1.476	85.6	1.553
344	1.44	344	1.528	688	1.476	86	1.553
345.6	1.44	345.6	1.528	691.2	1.476	86.4	1.553
347.2	1.44	347.2	1.528	694.4	1.476	86.8	1.553
348.8	1.44	348.8	1.528	697.6	1.476	87.2	1.553
350.4	1.44	350.4	1.528	700.8	1.476	87.6	1.553
352	1.44	352	1.528	704	1.476	88	1.554
353.6	1.44	353.6	1.528	707.2	1.476	88.4	1.554
355.2	1.44	355.2	1.528	710.4	1.476	88.8	1.554
356.8	1.44	356.8	1.528	713.6	1.476	89.2	1.554
358.4	1.44	358.4	1.528	716.8	1.476	89.6	1.554
360	1.44	360	1.528	720	1.476	90	1.554
361.6	1.44	361.6	1.528	723.2	1.476	90.4	1.554
363.2	1.44	363.2	1.528	726.4	1.476	90.8	1.554
364.8	1.44	364.8	1.528	729.6	1.476	91.2	1.554
366.4	1.44	366.4	1.528	732.8	1.476	91.6	1.554
368	1.44	368	1.528	736	1.476	92	1.554
369.6	1.44	369.6	1.528	739.2	1.476	92.4	1.554
371.2	1.44	371.2	1.528	742.4	1.476	92.8	1.554
372.8	1.44	372.8	1.528	745.6	1.476	93.2	1.554
374.4	1.44	374.4	1.528	748.8	1.476	93.6	1.554
376	1.44	376	1.528	752	1.476	94	1.555
377.6	1.44	377.6	1.528	755.2	1.476	94.4	1.555
379.2	1.44	379.2	1.528	758.4	1.476	94.8	1.555
380.8	1.44	380.8	1.528	761.6	1.476	95.2	1.555
382.4	1.44	382.4	1.528	764.8	1.476	95.6	1.555
384	1.44	384	1.528	768	1.476	96	1.555
385.6	1.44	385.6	1.528	771.2	1.476	96.4	1.555
387.2	1.44	387.2	1.528	774.4	1.476	96.8	1.555
388.8	1.44	388.8	1.528	777.6	1.476	97.2	1.555
390.4	1.44	390.4	1.528	780.8	1.476	97.6	1.555
392	1.44	392	1.528	784	1.476	98	1.555
393.6	1.44	393.6	1.528	787.2	1.476	98.4	1.555
395.2	1.44	395.2	1.529	790.4	1.476	98.8	1.555
396.8	1.44	396.8	1.529	793.6	1.476	99.2	1.555
398.4	1.44	398.4	1.529	796.8	1.476	99.6	1.555
400	1.44	400	1.529	800	1.476	100	1.556
401.6	1.441	401.6	1.529	803.2	1.476	100.4	1.556
403.2	1.44	403.2	1.529	806.4	1.476	100.8	1.556
404.8	1.44	404.8	1.528	809.6	1.476	101.2	1.556
406.4	1.44	406.4	1.529	812.8	1.476	101.6	1.556
408	1.44	408	1.529	816	1.476	102	1.556
409.6	1.44	409.6	1.529	819.2	1.476	102.4	1.556
411.2	1.44	411.2	1.529	822.4	1.476	102.8	1.556
412.8	1.44	412.8	1.529	825.6	1.476	103.2	1.556
414.4	1.44	414.4	1.529	828.8	1.476	103.6	1.556
416	1.44	416	1.529	832	1.476	104	1.556
417.6	1.441	417.6	1.529	835.2	1.476	104.4	1.556
419.2	1.441	419.2	1.529	838.4	1.476	104.8	1.556
420.8	1.441	420.8	1.529	841.6	1.476	105.2	1.556
422.4	1.441	422.4	1.529	844.8	1.476	105.6	1.556
424	1.441	424	1.529	848	1.476	106	1.556
425.6	1.441	425.6	1.529	851.2	1.476	106.4	1.556
427.2	1.441	427.2	1.529	854.4	1.476	106.8	1.557
428.8	1.441	428.8	1.529	857.6	1.476	107.2	1.557
430.4	1.441	430.4	1.529	860.8	1.476	107.6	1.557
432	1.441	432	1.529	864	1.476	108	1.557
433.6	1.441	433.6	1.529	867.2	1.476	108.4	1.557
435.2	1.441	435.2	1.529	870.4	1.476	108.8	1.557
436.8	1.441	436.8	1.529	873.6	1.476	109.2	1.557
438.4	1.441	438.4	1.529	876.8	1.476	109.6	1.557
440	1.441	440	1.529	880	1.476	110	1.557
441.6	1.441	441.6	1.529	883.2	1.476	110.4	1.557
443.2	1.441	443.2	1.529	886.4	1.476	110.8	1.557
444.8	1.441	444.8	1.529	889.6	1.476	111.2	1.557
446.4	1.441	446.4	1.529	892.8	1.476	111.6	1.557
448	1.441	448	1.529	896	1.476	112	1.557
449.6	1.441	449.6	1.529	899.2	1.476	112.4	1.557
451.2	1.441	451.2	1.529	902.4	1.476	112.8	1.557
452.8	1.441	452.8	1.529	905.6	1.476	113.2	1.558
454.4	1.441	454.4	1.529	908.8	1.476	113.6	1.558
456	1.441	456	1.529	912	1.476	114	1.558
457.6	1.441	457.6	1.529	915.2	1.476	114.4	1.558
459.2	1.441	459.2	1.529	918.4	1.476	114.8	1.558
460.8	1.441	460.8	1.529	921.6	1.476	115.2	1.558
462.4	1.441	462.4	1.529	924.8	1.476	115.6	1.558
464	1.441	464	1.53	928	1.476	116	1.558
465.6	1.441	465.6	1.53	931.2	1.476	116.4	1.558
467.2	1.441	467.2	1.53	934.4	1.476	116.8	1.558
468.8	1.441	468.8	1.53	937.6	1.476	117.2	1.558
470.4	1.441	470.4	1.53	940.8	1.476	117.6	1.558
472	1.441	472	1.53	944	1.476	118	1.558
473.6	1.441	473.6	1.53	947.2	1.476	118.4	1.558
475.2	1.441	475.2	1.53	950.4	1.476	118.8	1.558
476.8	1.441	476.8	1.53	953.6	1.476	119.2	1.558
478.4	1.441	478.4	1.53	956.8	1.476	119.6	1.558
480	1.441	480	1.53	960	1.476	120	1.558
481.6	1.441	481.6	1.53	963.2	1.476	120.4	1.559
483.2	1.441	483.2	1.53	966.4	1.476	120.8	1.559
484.8	1.441	484.8	1.53	969.6	1.476	121.2	1.559
486.4	1.441	486.4	1.53	972.8	1.476	121.6	1.559
488	1.441	488	1.53	976	1.476	122	1.559
489.6	1.441	489.6	1.53	979.2	1.476	122.4	1.559
491.2	1.441	491.2	1.53	982.4	1.476	122.8	1.559
492.8	1.441	492.8	1.53	985.6	1.476	123.2	1.559
494.4	1.441	494.4	1.53	988.8	1.476	123.6	1.559
496	1.441	496	1.53	992	1.476	124	1.559
497.6	1.441	497.6	1.53	995.2	1.476	124.4	1.559
499.2	1.441	499.2	1.53	998.4	1.476	124.8	1.559
500.8	1.441	500.8	1.53	1002	1.476	125.2	1.559
502.4	1.441	502.4	1.53	1005	1.476	125.6	1.559
504	1.441	504	1.53	1008	1.476	126	1.559
505.6	1.441	505.6	1.53	1011	1.476	126.4	1.559
507.2	1.441	507.2	1.53	1014	1.476	126.8	1.559
508.8	1.441	508.8	1.53	1018	1.476	127.2	1.56
510.4	1.441	510.4	1.53	1021	1.476	127.6	1.56
512	1.441	512	1.53	1024	1.476	128	1.56
513.6	1.441	513.6	1.53	1027	1.476	128.4	1.56
515.2	1.441	515.2	1.53	1030	1.476	128.8	1.56
516.8	1.441	516.8	1.53	1034	1.476	129.2	1.56
518.4	1.441	518.4	1.53	1037	1.476	129.6	1.56
520	1.441	520	1.53	1040	1.476	130	1.56
521.6	1.441	521.6	1.531	1043	1.476	130.4	1.56
523.2	1.441	523.2	1.531	1046	1.476	130.8	1.56
524.8	1.441	524.8	1.531	1050	1.476	131.2	1.56
526.4	1.441	526.4	1.531	1053	1.476	131.6	1.56
528	1.441	528	1.531	1056	1.476	132	1.56
529.6	1.441	529.6	1.531	1059	1.476	132.4	1.56
531.2	1.441	531.2	1.531	1062	1.476	132.8	1.56
532.8	1.441	532.8	1.531	1066	1.476	133.2	1.56
534.4	1.441	534.4	1.531	1069	1.476	133.6	1.56
536	1.441	536	1.531	1072	1.476	134	1.56
537.6	1.441	537.6	1.531	1075	1.476	134.4	1.56
539.2	1.441	539.2	1.531	1078	1.476	134.8	1.56
540.8	1.441	540.8	1.531	1082	1.476	135.2	1.561
542.4	1.441	542.4	1.531	1085	1.476	135.6	1.561
544	1.441	544	1.531	1088	1.476	136	1.561
545.6	1.441	545.6	1.531	1091	1.476	136.4	1.561
547.2	1.441	547.2	1.531	1094	1.476	136.8	1.561
548.8	1.441	548.8	1.531	1098	1.476	137.2	1.561
550.4	1.441	550.4	1.531	1101	1.476	137.6	1.561
552	1.441	552	1.531	1104	1.476	138	1.561
553.6	1.441	553.6	1.531	1107	1.476	138.4	1.561
555.2	1.441	555.2	1.531	1110	1.476	138.8	1.561
556.8	1.441	556.8	1.531	1114	1.476	139.2	1.561
558.4	1.441	558.4	1.531	1117	1.476	139.6	1.561
560	1.441	560	1.531	1120	1.476	140	1.561
561.6	1.441	561.6	1.531	1123	1.476	140.4	1.561
563.2	1.441	563.2	1.531	1126	1.476	140.8	1.561
564.8	1.441	564.8	1.531	1130	1.476	141.2	1.561
566.4	1.441	566.4	1.531	1133	1.476	141.6	1.561
568	1.441	568	1.531	1136	1.476	142	1.561
569.6	1.441	569.6	1.531	1139	1.476	142.4	1.561
571.2	1.441	571.2	1.531	1142	1.476	142.8	1.561
572.8	1.441	572.8	1.531	1146	1.476	143.2	1.561
574.4	1.441	574.4	1.531	1149	1.476	143.6	1.561
576	1.441	576	1.531	1152	1.476	144	1.562
577.6	1.441	577.6	1.531	1155	1.476	144.4	1.562
579.2	1.441	579.2	1.531	1158	1.476	144.8	1.562
580.8	1.441	580.8	1.531	1162	1.476	145.2	1.562
582.4	1.441	582.4	1.532	1165	1.476	145.6	1.562
584	1.441	584	1.532	1168	1.476	146	1.562
585.6	1.441	585.6	1.532	1171	1.476	146.4	1.562
587.2	1.441	587.2	1.532	1174	1.476	146.8	1.562
588.8	1.441	588.8	1.532	1178	1.476	147.2	1.562
590.4	1.441	590.4	1.532	1181	1.476	147.6	1.562
592	1.441	592	1.531	1184	1.476	148	1.562
593.6	1.442	593.6	1.532	1187	1.476	148.4	1.562
595.2	1.441	595.2	1.532	1190	1.476	148.8	1.562
596.8	1.441	596.8	1.532	1194	1.476	149.2	1.562
598.4	1.442	598.4	1.532	1197	1.476	149.6	1.562
600	1.442	600	1.532	1200	1.476	150	1.562
601.6	1.441	601.6	1.532	1203	1.476	150.4	1.562
603.2	1.442	603.2	1.532	1206	1.476	150.8	1.562
604.8	1.442	604.8	1.532	1210	1.476	151.2	1.562
606.4	1.442	606.4	1.532	1213	1.476	151.6	1.562
608	1.441	608	1.532	1216	1.476	152	1.562
609.6	1.442	609.6	1.532	1219	1.476	152.4	1.562
611.2	1.442	611.2	1.532	1222	1.476	152.8	1.563
612.8	1.442	612.8	1.532	1226	1.476	153.2	1.563
614.4	1.442	614.4	1.532	1229	1.476	153.6	1.563
616	1.442	616	1.532	1232	1.476	154	1.563
617.6	1.442	617.6	1.532	1235	1.476	154.4	1.563
619.2	1.442	619.2	1.532	1238	1.476	154.8	1.563
620.8	1.442	620.8	1.532	1242	1.476	155.2	1.563
622.4	1.442	622.4	1.532	1245	1.476	155.6	1.563
624	1.442	624	1.532	1248	1.476	156	1.563
625.6	1.442	625.6	1.532	1251	1.476	156.4	1.563
627.2	1.442	627.2	1.532	1254	1.476	156.8	1.563
628.8	1.442	628.8	1.532	1258	1.476	157.2	1.563
630.4	1.442	630.4	1.532	1261	1.476	157.6	1.563
632	1.442	632	1.532	1264	1.476	158	1.563
633.6	1.442	633.6	1.532	1267	1.476	158.4	1.563
635.2	1.442	635.2	1.532	1270	1.476	158.8	1.563
636.8	1.442	636.8	1.532	1274	1.476	159.2	1.563
638.4	1.442	638.4	1.532	1277	1.476	159.6	1.563
640	1.442	640	1.532	1280	1.476	160	1.563
641.6	1.442	641.6	1.532	1283	1.476	160.4	1.563
643.2	1.442	643.2	1.532	1286	1.476	160.8	1.563
644.8	1.442	644.8	1.532	1290	1.476	161.2	1.564
646.4	1.442	646.4	1.532	1293	1.476	161.6	1.564
648	1.442	648	1.532	1296	1.476	162	1.564
649.6	1.442	649.6	1.532	1299	1.476	162.4	1.564
651.2	1.442	651.2	1.532	1302	1.476	162.8	1.564
652.8	1.442	652.8	1.532	1306	1.476	163.2	1.564
654.4	1.442	654.4	1.532	1309	1.476	163.6	1.564
656	1.442	656	1.532	1312	1.476	164	1.564
657.6	1.442	657.6	1.532	1315	1.476	164.4	1.564
659.2	1.442	659.2	1.532	1318	1.476	164.8	1.564
660.8	1.442	660.8	1.532	1322	1.476	165.2	1.564
662.4	1.442	662.4	1.532	1325	1.476	165.6	1.564
664	1.442	664	1.532	1328	1.476	166	1.564
665.6	1.442	665.6	1.532	1331	1.476	166.4	1.564
667.2	1.442	667.2	1.532	1334	1.476	166.8	1.564
668.8	1.442	668.8	1.532	1338	1.476	167.2	1.564
670.4	1.442	670.4	1.533	1341	1.476	167.6	1.564
672	1.442	672	1.533	1344	1.476	168	1.564
673.6	1.442	673.6	1.533	1347	1.476	168.4	1.564
675.2	1.442	675.2	1.533	1350	1.476	168.8	1.564
676.8	1.442	676.8	1.533	1354	1.476	169.2	1.564
678.4	1.442	678.4	1.533	1357	1.476	169.6	1.564
680	1.442	680	1.533	1360	1.476	170	1.564
681.6	1.442	681.6	1.533	1363	1.476	170.4	1.564
683.2	1.442	683.2	1.533	1366	1.476	170.8	1.564
684.8	1.442	684.8	1.533	1370	1.476	171.2	1.564
686.4	1.442	686.4	1.533	1373	1.476	171.6	1.565
688	1.442	688	1.533	1376	1.476	172	1.565
689.6	1.442	689.6	1.533	1379	1.476	172.4	1.565
691.2	1.442	691.2	1.533	1382	1.476	172.8	1.565
692.8	1.442	692.8	1.533	1386	1.476	173.2	1.565
694.4	1.442	694.4	1.533	1389	1.476	173.6	1.565
696	1.442	696	1.533	1392	1.476	174	1.565
697.6	1.442	697.6	1.533	1395	1.476	174.4	1.565
699.2	1.442	699.2	1.533	1398	1.476	174.8	1.565
700.8	1.442	700.8	1.533	1402	1.476	175.2	1.565
702.4	1.442	702.4	1.533	1405	1.476	175.6	1.565
704	1.442	704	1.533	1408	1.476	176	1.565
705.6	1.442	705.6	1.533	1411	1.476	176.4	1.565
707.2	1.442	707.2	1.533	1414	1.476	176.8	1.565
708.8	1.442	708.8	1.533	1418	1.476	177.2	1.565
710.4	1.442	710.4	1.533	1421	1.476	177.6	1.565
712	1.442	712	1.533	1424	1.476	178	1.565
713.6	1.442	713.6	1.533	1427	1.476	178.4	1.565
715.2	1.442	715.2	1.533	1430	1.476	178.8	1.565
716.8	1.442	716.8	1.533	1434	1.476	179.2	1.565
718.4	1.442	718.4	1.533	1437	1.476	179.6	1.565
720	1.442	720	1.533	1440	1.476	180	1.565
721.6	1.442	721.6	1.533	1443	1.476	180.4	1.565
723.2	1.442	723.2	1.533	1446	1.476	180.8	1.565
724.8	1.442	724.8	1.533	1450	1.476	181.2	1.565
726.4	1.442	726.4	1.533	1453	1.476	181.6	1.565
728	1.442	728	1.533	1456	1.476	182	1.565
729.6	1.442	729.6	1.533	1459	1.476	182.4	1.565
731.2	1.442	731.2	1.533	1462	1.476	182.8	1.566
732.8	1.442	732.8	1.533	1466	1.476	183.2	1.566
734.4	1.442	734.4	1.533	1469	1.476	183.6	1.566
736	1.442	736	1.533	1472	1.476	184	1.566
737.6	1.442	737.6	1.533	1475	1.476	184.4	1.566
739.2	1.442	739.2	1.533	1478	1.476	184.8	1.566
740.8	1.442	740.8	1.533	1482	1.476	185.2	1.566
742.4	1.442	742.4	1.533	1485	1.476	185.6	1.566
744	1.442	744	1.533	1488	1.476	186	1.566
745.6	1.442	745.6	1.533	1491	1.476	186.4	1.566
747.2	1.442	747.2	1.533	1494	1.476	186.8	1.566
748.8	1.442	748.8	1.533	1498	1.476	187.2	1.566
750.4	1.442	750.4	1.533	1501	1.476	187.6	1.566
752	1.442	752	1.533	1504	1.476	188	1.566
753.6	1.442	753.6	1.534	1507	1.476	188.4	1.566
755.2	1.442	755.2	1.534	1510	1.476	188.8	1.566
756.8	1.442	756.8	1.534	1514	1.476	189.2	1.566
758.4	1.442	758.4	1.534	1517	1.476	189.6	1.566
760	1.442	760	1.534	1520	1.476	190	1.566
761.6	1.442	761.6	1.533	1523	1.476	190.4	1.566
763.2	1.442	763.2	1.533	1526	1.476	190.8	1.566
764.8	1.442	764.8	1.534	1530	1.476	191.2	1.566
766.4	1.442	766.4	1.534	1533	1.476	191.6	1.566
768	1.442	768	1.534	1536	1.476	192	1.566
769.6	1.442	769.6	1.534	1539	1.476	192.4	1.566
771.2	1.442	771.2	1.534	1542	1.476	192.8	1.566
772.8	1.442	772.8	1.534	1546	1.476	193.2	1.567
774.4	1.442	774.4	1.534	1549	1.476	193.6	1.567
776	1.442	776	1.534	1552	1.476	194	1.567
777.6	1.442	777.6	1.534	1555	1.476	194.4	1.567
779.2	1.442	779.2	1.534	1558	1.476	194.8	1.567
780.8	1.442	780.8	1.534	1562	1.476	195.2	1.567
782.4	1.442	782.4	1.534	1565	1.476	195.6	1.567
784	1.442	784	1.534	1568	1.476	196	1.567
785.6	1.442	785.6	1.534	1571	1.476	196.4	1.567
787.2	1.442	787.2	1.534	1574	1.476	196.8	1.567
788.8	1.442	788.8	1.534	1578	1.476	197.2	1.567
790.4	1.442	790.4	1.534	1581	1.476	197.6	1.567
792	1.442	792	1.534	1584	1.476	198	1.567
793.6	1.442	793.6	1.534	1587	1.476	198.4	1.567
795.2	1.442	795.2	1.534	1590	1.476	198.8	1.567
796.8	1.442	796.8	1.534	1594	1.476	199.2	1.567
798.4	1.442	798.4	1.534	1597	1.476	199.6	1.567
800	1.442	800	1.534	1600	1.476	200	1.567
801.6	1.442	801.6	1.534	1603	1.476	200.4	1.567
803.2	1.442	803.2	1.534	1606	1.476	200.8	1.567
804.8	1.442	804.8	1.534	1610	1.476	201.2	1.567
806.4	1.442	806.4	1.534	1613	1.476	201.6	1.567
808	1.442	808	1.534	1616	1.476	202	1.567
809.6	1.442	809.6	1.534	1619	1.476	202.4	1.567
811.2	1.442	811.2	1.534	1622	1.476	202.8	1.568
812.8	1.443	812.8	1.534	1626	1.476	203.2	1.568
814.4	1.443	814.4	1.534	1629	1.476	203.6	1.568
816	1.442	816	1.534	1632	1.476	204	1.568
817.6	1.442	817.6	1.534	1635	1.476	204.4	1.568
819.2	1.443	819.2	1.534	1638	1.476	204.8	1.568
820.8	1.443	820.8	1.534	1642	1.476	205.2	1.568
822.4	1.443	822.4	1.534	1645	1.476	205.6	1.568
824	1.443	824	1.534	1648	1.476	206	1.568
825.6	1.443	825.6	1.534	1651	1.476	206.4	1.568
827.2	1.443	827.2	1.534	1654	1.476	206.8	1.568
828.8	1.443	828.8	1.534	1658	1.476	207.2	1.568
830.4	1.443	830.4	1.534	1661	1.476	207.6	1.568
832	1.443	832	1.534	1664	1.476	208	1.568
833.6	1.443	833.6	1.534	1667	1.476	208.4	1.568
835.2	1.443	835.2	1.534	1670	1.476	208.8	1.568
836.8	1.443	836.8	1.534	1674	1.476	209.2	1.568
838.4	1.443	838.4	1.534	1677	1.476	209.6	1.568
840	1.443	840	1.534	1680	1.476	210	1.568
841.6	1.443	841.6	1.534	1683	1.476	210.4	1.568
843.2	1.443	843.2	1.534	1686	1.476	210.8	1.568
844.8	1.443	844.8	1.534	1690	1.476	211.2	1.568
846.4	1.443	846.4	1.534	1693	1.476	211.6	1.568
848	1.443	848	1.534	1696	1.476	212	1.568
849.6	1.443	849.6	1.534	1699	1.476	212.4	1.569
851.2	1.443	851.2	1.534	1702	1.476	212.8	1.569
852.8	1.443	852.8	1.534	1706	1.476	213.2	1.569
854.4	1.443	854.4	1.534	1709	1.476	213.6	1.569
856	1.443	856	1.534	1712	1.476	214	1.569
857.6	1.443	857.6	1.535	1715	1.476	214.4	1.569
859.2	1.443	859.2	1.535	1718	1.476	214.8	1.569
860.8	1.443	860.8	1.535	1722	1.476	215.2	1.569
862.4	1.443	862.4	1.535	1725	1.476	215.6	1.569
864	1.443	864	1.535	1728	1.476	216	1.569
865.6	1.443	865.6	1.535	1731	1.476	216.4	1.569
867.2	1.443	867.2	1.535	1734	1.476	216.8	1.569
868.8	1.443	868.8	1.535	1738	1.476	217.2	1.569
870.4	1.443	870.4	1.535	1741	1.476	217.6	1.569
872	1.443	872	1.535	1744	1.476	218	1.569
873.6	1.443	873.6	1.535	1747	1.476	218.4	1.569
875.2	1.443	875.2	1.535	1750	1.476	218.8	1.569
876.8	1.443	876.8	1.535	1754	1.476	219.2	1.569
878.4	1.443	878.4	1.535	1757	1.476	219.6	1.569
880	1.443	880	1.535	1760	1.476	220	1.569
881.6	1.443	881.6	1.535	1763	1.476	220.4	1.569
883.2	1.443	883.2	1.535	1766	1.476	220.8	1.569
884.8	1.443	884.8	1.535	1770	1.476	221.2	1.57
886.4	1.443	886.4	1.535	1773	1.476	221.6	1.57
888	1.443	888	1.535	1776	1.476	222	1.57
889.6	1.443	889.6	1.535	1779	1.476	222.4	1.57
891.2	1.443	891.2	1.535	1782	1.476	222.8	1.57
892.8	1.443	892.8	1.535	1786	1.476	223.2	1.57
894.4	1.443	894.4	1.535	1789	1.476	223.6	1.57
896	1.443	896	1.535	1792	1.476	224	1.57
897.6	1.443	897.6	1.535	1795	1.476	224.4	1.57
899.2	1.443	899.2	1.535	1798	1.477	224.8	1.57
900.8	1.443	900.8	1.535	1802	1.477	225.2	1.57
902.4	1.443	902.4	1.535	1805	1.477	225.6	1.57
904	1.443	904	1.535	1808	1.477	226	1.57
905.6	1.443	905.6	1.535	1811	1.477	226.4	1.57
907.2	1.443	907.2	1.535	1814	1.477	226.8	1.57
908.8	1.443	908.8	1.535	1818	1.477	227.2	1.57
910.4	1.443	910.4	1.535	1821	1.477	227.6	1.57
912	1.443	912	1.535	1824	1.477	228	1.57
913.6	1.443	913.6	1.535	1827	1.477	228.4	1.57
915.2	1.443	915.2	1.535	1830	1.477	228.8	1.57
916.8	1.443	916.8	1.535	1834	1.477	229.2	1.57
918.4	1.443	918.4	1.535	1837	1.477	229.6	1.57
920	1.443	920	1.535	1840	1.477	230	1.57
921.6	1.443	921.6	1.535	1843	1.477	230.4	1.57
923.2	1.443	923.2	1.535	1846	1.477	230.8	1.571
924.8	1.443	924.8	1.535	1850	1.477	231.2	1.571
926.4	1.443	926.4	1.535	1853	1.477	231.6	1.571
928	1.443	928	1.535	1856	1.477	232	1.571
929.6	1.443	929.6	1.535	1859	1.477	232.4	1.571
931.2	1.443	931.2	1.536	1862	1.477	232.8	1.571
932.8	1.443	932.8	1.536	1866	1.477	233.2	1.571
934.4	1.443	934.4	1.536	1869	1.477	233.6	1.571
936	1.443	936	1.536	1872	1.477	234	1.571
937.6	1.443	937.6	1.536	1875	1.477	234.4	1.571
939.2	1.443	939.2	1.536	1878	1.477	234.8	1.571
940.8	1.443	940.8	1.536	1882	1.477	235.2	1.571
942.4	1.443	942.4	1.536	1885	1.477	235.6	1.571
944	1.443	944	1.536	1888	1.477	236	1.571
945.6	1.443	945.6	1.536	1891	1.477	236.4	1.571
947.2	1.443	947.2	1.536	1894	1.477	236.8	1.571
948.8	1.443	948.8	1.536	1898	1.477	237.2	1.571
950.4	1.443	950.4	1.536	1901	1.477	237.6	1.571
952	1.443	952	1.536	1904	1.477	238	1.571
953.6	1.443	953.6	1.536	1907	1.477	238.4	1.571
955.2	1.443	955.2	1.536	1910	1.477	238.8	1.571
956.8	1.443	956.8	1.536	1914	1.477	239.2	1.571
958.4	1.443	958.4	1.536	1917	1.477	239.6	1.571
960	1.443	960	1.536	1920	1.477	240	1.571
961.6	1.443	961.6	1.536	1923	1.477	240.4	1.571
963.2	1.443	963.2	1.536	1926	1.477	240.8	1.571
964.8	1.443	964.8	1.536	1930	1.477	241.2	1.572
966.4	1.443	966.4	1.536	1933	1.477	241.6	1.572
968	1.443	968	1.536	1936	1.477	242	1.572
969.6	1.443	969.6	1.536	1939	1.477	242.4	1.572
971.2	1.443	971.2	1.536	1942	1.477	242.8	1.572
972.8	1.443	972.8	1.536	1946	1.477	243.2	1.572
974.4	1.443	974.4	1.536	1949	1.477	243.6	1.572
976	1.443	976	1.536	1952	1.477	244	1.572
977.6	1.443	977.6	1.536	1955	1.477	244.4	1.572
979.2	1.443	979.2	1.536	1958	1.477	244.8	1.572
980.8	1.443	980.8	1.536	1962	1.477	245.2	1.572
982.4	1.443	982.4	1.536	1965	1.477	245.6	1.572
984	1.443	984	1.536	1968	1.477	246	1.572
985.6	1.443	985.6	1.536	1971	1.477	246.4	1.572
987.2	1.443	987.2	1.536	1974	1.477	246.8	1.572
988.8	1.443	988.8	1.536	1978	1.477	247.2	1.572
990.4	1.443	990.4	1.536	1981	1.477	247.6	1.572
992	1.443	992	1.536	1984	1.477	248	1.572
993.6	1.443	993.6	1.536	1987	1.477	248.4	1.572
995.2	1.443	995.2	1.536	1990	1.477	248.8	1.572
996.8	1.443	996.8	1.536	1994	1.477	249.2	1.572
998.4	1.443	998.4	1.536	1997	1.477	249.6	1.572
1000	1.443	1000	1.536	2000	1.477	250	1.572
1002	1.443	1002	1.536	2003	1.477	250.4	1.572
1003	1.443	1003	1.536	2006	1.477	250.8	1.572
1005	1.443	1005	1.536	2010	1.477	251.2	1.572
1006	1.443	1006	1.536	2013	1.477	251.6	1.572
1008	1.443	1008	1.536	2016	1.477	252	1.572
1010	1.443	1010	1.536	2019	1.477	252.4	1.573
1011	1.443	1011	1.537	2022	1.477	252.8	1.573
1013	1.443	1013	1.536	2026	1.477	253.2	1.573
1014	1.443	1014	1.536	2029	1.477	253.6	1.573
1016	1.443	1016	1.536	2032	1.477	254	1.573
1018	1.443	1018	1.536	2035	1.477	254.4	1.573
1019	1.443	1019	1.536	2038	1.477	254.8	1.573
1021	1.443	1021	1.536	2042	1.477	255.2	1.573
1022	1.443	1022	1.536	2045	1.477	255.6	1.573
1024	1.443	1024	1.536	2048	1.477	256	1.573
1026	1.443	1026	1.536	2051	1.477	256.4	1.573
1027	1.443	1027	1.536	2054	1.477	256.8	1.573
1029	1.443	1029	1.537	2058	1.477	257.2	1.573
1030	1.443	1030	1.536	2061	1.477	257.6	1.573
1032	1.443	1032	1.536	2064	1.477	258	1.573
1034	1.443	1034	1.536	2067	1.477	258.4	1.573
1035	1.443	1035	1.536	2070	1.477	258.8	1.573
1037	1.443	1037	1.536	2074	1.477	259.2	1.573
1038	1.443	1038	1.536	2077	1.477	259.6	1.573
1040	1.443	1040	1.536	2080	1.477	260	1.573
1042	1.443	1042	1.536	2083	1.477	260.4	1.573
1043	1.443	1043	1.536	2086	1.477	260.8	1.573
1045	1.443	1045	1.537	2090	1.477	261.2	1.573
1046	1.443	1046	1.536	2093	1.477	261.6	1.573
1048	1.443	1048	1.536	2096	1.477	262	1.573
1050	1.444	1050	1.536	2099	1.477	262.4	1.573
1051	1.443	1051	1.536	2102	1.477	262.8	1.573
1053	1.443	1053	1.536	2106	1.477	263.2	1.573
1054	1.444	1054	1.536	2109	1.477	263.6	1.573
1056	1.444	1056	1.536	2112	1.477	264	1.573
1058	1.443	1058	1.536	2115	1.477	264.4	1.573
1059	1.443	1059	1.536	2118	1.477	264.8	1.574
1061	1.444	1061	1.536	2122	1.477	265.2	1.574
1062	1.444	1062	1.536	2125	1.477	265.6	1.574
1064	1.444	1064	1.537	2128	1.477	266	1.574
1066	1.444	1066	1.537	2131	1.477	266.4	1.574
1067	1.444	1067	1.536	2134	1.477	266.8	1.574
1069	1.444	1069	1.536	2138	1.477	267.2	1.574
1070	1.444	1070	1.537	2141	1.477	267.6	1.574
1072	1.444	1072	1.537	2144	1.477	268	1.574
1074	1.444	1074	1.537	2147	1.477	268.4	1.574
1075	1.444	1075	1.537	2150	1.477	268.8	1.574
1077	1.444	1077	1.536	2154	1.477	269.2	1.574
1078	1.444	1078	1.536	2157	1.477	269.6	1.574
1080	1.444	1080	1.537	2160	1.477	270	1.574
1082	1.444	1082	1.537	2163	1.477	270.4	1.574
1083	1.444	1083	1.537	2166	1.477	270.8	1.574
1085	1.444	1085	1.537	2170	1.477	271.2	1.574
1086	1.444	1086	1.537	2173	1.477	271.6	1.574
1088	1.444	1088	1.537	2176	1.477	272	1.574
1090	1.444	1090	1.537	2179	1.477	272.4	1.574
1091	1.444	1091	1.537	2182	1.477	272.8	1.574
1093	1.444	1093	1.537	2186	1.477	273.2	1.574
1094	1.444	1094	1.537	2189	1.477	273.6	1.574
1096	1.444	1096	1.537	2192	1.477	274	1.574
1098	1.444	1098	1.537	2195	1.477	274.4	1.574
1099	1.444	1099	1.537	2198	1.477	274.8	1.574
1101	1.444	1101	1.537	2202	1.477	275.2	1.574
1102	1.444	1102	1.537	2205	1.477	275.6	1.574
1104	1.444	1104	1.537	2208	1.477	276	1.574
1106	1.444	1106	1.537	2211	1.477	276.4	1.574
1107	1.444	1107	1.537	2214	1.477	276.8	1.574
1109	1.444	1109	1.537	2218	1.477	277.2	1.575
1110	1.444	1110	1.537	2221	1.477	277.6	1.575
1112	1.444	1112	1.537	2224	1.477	278	1.575
1114	1.444	1114	1.537	2227	1.477	278.4	1.575
1115	1.444	1115	1.537	2230	1.477	278.8	1.575
1117	1.444	1117	1.537	2234	1.477	279.2	1.575
1118	1.444	1118	1.537	2237	1.477	279.6	1.575
1120	1.444	1120	1.537	2240	1.477	280	1.575
1122	1.444	1122	1.537	2243	1.477	280.4	1.575
1123	1.444	1123	1.537	2246	1.477	280.8	1.575
1125	1.444	1125	1.537	2250	1.477	281.2	1.575
1126	1.444	1126	1.537	2253	1.477	281.6	1.575
1128	1.444	1128	1.537	2256	1.477	282	1.575
1130	1.444	1130	1.537	2259	1.477	282.4	1.575
1131	1.444	1131	1.537	2262	1.477	282.8	1.575
1133	1.444	1133	1.537	2266	1.477	283.2	1.575
1134	1.444	1134	1.537	2269	1.477	283.6	1.575
1136	1.444	1136	1.537	2272	1.477	284	1.575
1138	1.444	1138	1.537	2275	1.477	284.4	1.575
1139	1.444	1139	1.537	2278	1.477	284.8	1.575
1141	1.444	1141	1.537	2282	1.477	285.2	1.575
1142	1.444	1142	1.537	2285	1.477	285.6	1.575
1144	1.444	1144	1.537	2288	1.477	286	1.575
1146	1.444	1146	1.537	2291	1.477	286.4	1.575
1147	1.444	1147	1.537	2294	1.477	286.8	1.575
1149	1.444	1149	1.537	2298	1.477	287.2	1.575
1150	1.444	1150	1.537	2301	1.477	287.6	1.575
1152	1.444	1152	1.537	2304	1.477	288	1.575
1154	1.444	1154	1.537	2307	1.477	288.4	1.575
1155	1.444	1155	1.537	2310	1.477	288.8	1.575
1157	1.444	1157	1.537	2314	1.477	289.2	1.575
1158	1.444	1158	1.537	2317	1.477	289.6	1.576
1160	1.444	1160	1.537	2320	1.477	290	1.576
1162	1.444	1162	1.537	2323	1.477	290.4	1.576
1163	1.444	1163	1.537	2326	1.477	290.8	1.576
1165	1.444	1165	1.538	2330	1.477	291.2	1.576
1166	1.444	1166	1.537	2333	1.477	291.6	1.576
1168	1.444	1168	1.537	2336	1.477	292	1.576
1170	1.444	1170	1.537	2339	1.477	292.4	1.576
1171	1.444	1171	1.537	2342	1.477	292.8	1.576
1173	1.444	1173	1.537	2346	1.477	293.2	1.576
1174	1.444	1174	1.537	2349	1.477	293.6	1.576
1176	1.444	1176	1.537	2352	1.477	294	1.576
1178	1.444	1178	1.537	2355	1.477	294.4	1.576
1179	1.444	1179	1.537	2358	1.477	294.8	1.576
1181	1.444	1181	1.537	2362	1.477	295.2	1.576
1182	1.444	1182	1.538	2365	1.477	295.6	1.576
1184	1.444	1184	1.538	2368	1.477	296	1.576
1186	1.444	1186	1.538	2371	1.477	296.4	1.576
1187	1.444	1187	1.538	2374	1.477	296.8	1.576
1189	1.444	1189	1.538	2378	1.477	297.2	1.576
1190	1.444	1190	1.538	2381	1.477	297.6	1.576
1192	1.444	1192	1.538	2384	1.477	298	1.576
1194	1.444	1194	1.538	2387	1.477	298.4	1.576
1195	1.444	1195	1.538	2390	1.477	298.8	1.576
1197	1.444	1197	1.538	2394	1.477	299.2	1.576
1198	1.444	1198	1.538	2397	1.477	299.6	1.576
1200	1.444	1200	1.538	2400	1.477	300	1.576
1202	1.444	1202	1.538	2403	1.477	300.4	1.576
1203	1.444	1203	1.538	2406	1.477	300.8	1.576
1205	1.444	1205	1.538	2410	1.477	301.2	1.576
1206	1.444	1206	1.538	2413	1.477	301.6	1.577
1208	1.444	1208	1.538	2416	1.477	302	1.577
1210	1.444	1210	1.538	2419	1.477	302.4	1.577
1211	1.444	1211	1.538	2422	1.477	302.8	1.577
1213	1.444	1213	1.538	2426	1.477	303.2	1.577
1214	1.444	1214	1.538	2429	1.477	303.6	1.577
1216	1.444	1216	1.538	2432	1.477	304	1.577
1218	1.444	1218	1.538	2435	1.477	304.4	1.577
1219	1.444	1219	1.538	2438	1.477	304.8	1.577
1221	1.444	1221	1.538	2442	1.477	305.2	1.577
1222	1.444	1222	1.538	2445	1.477	305.6	1.577
1224	1.444	1224	1.538	2448	1.477	306	1.577
1226	1.444	1226	1.538	2451	1.477	306.4	1.577
1227	1.444	1227	1.538	2454	1.477	306.8	1.577
1229	1.444	1229	1.538	2458	1.477	307.2	1.577
1230	1.444	1230	1.538	2461	1.477	307.6	1.577
1232	1.444	1232	1.538	2464	1.477	308	1.577
1234	1.444	1234	1.538	2467	1.477	308.4	1.577
1235	1.444	1235	1.538	2470	1.477	308.8	1.577
1237	1.444	1237	1.538	2474	1.477	309.2	1.577
1238	1.444	1238	1.538	2477	1.477	309.6	1.577
1240	1.444	1240	1.538	2480	1.477	310	1.577
1242	1.444	1242	1.538	2483	1.477	310.4	1.577
1243	1.444	1243	1.538	2486	1.477	310.8	1.577
1245	1.444	1245	1.538	2490	1.477	311.2	1.577
1246	1.444	1246	1.538	2493	1.477	311.6	1.577
1248	1.444	1248	1.538	2496	1.477	312	1.577
1250	1.444	1250	1.538	2499	1.477	312.4	1.577
1251	1.444	1251	1.538	2502	1.477	312.8	1.577
1253	1.444	1253	1.538	2506	1.477	313.2	1.578
1254	1.444	1254	1.538	2509	1.477	313.6	1.578
1256	1.444	1256	1.538	2512	1.477	314	1.578
1258	1.444	1258	1.538	2515	1.477	314.4	1.578
1259	1.444	1259	1.538	2518	1.477	314.8	1.578
1261	1.444	1261	1.538	2522	1.477	315.2	1.578
1262	1.444	1262	1.538	2525	1.477	315.6	1.578
1264	1.444	1264	1.538	2528	1.477	316	1.578
1266	1.444	1266	1.538	2531	1.477	316.4	1.578
1267	1.444	1267	1.538	2534	1.477	316.8	1.578
1269	1.444	1269	1.538	2538	1.477	317.2	1.578
1270	1.444	1270	1.538	2541	1.477	317.6	1.578
1272	1.444	1272	1.538	2544	1.477	318	1.578
1274	1.444	1274	1.538	2547	1.477	318.4	1.578
1275	1.444	1275	1.538	2550	1.477	318.8	1.578
1277	1.444	1277	1.538	2554	1.477	319.2	1.578
1278	1.444	1278	1.538	2557	1.477	319.6	1.578
1280	1.444	1280	1.538	2560	1.477	320	1.578
1282	1.444	1282	1.538	2563	1.477	320.4	1.578
1283	1.444	1283	1.538	2566	1.477	320.8	1.578
1285	1.444	1285	1.538	2570	1.477	321.2	1.578
1286	1.444	1286	1.538	2573	1.477	321.6	1.578
1288	1.444	1288	1.538	2576	1.477	322	1.578
1290	1.444	1290	1.538	2579	1.477	322.4	1.578
1291	1.444	1291	1.538	2582	1.477	322.8	1.578
1293	1.444	1293	1.538	2586	1.477	323.2	1.578
1294	1.444	1294	1.538	2589	1.477	323.6	1.578
1296	1.444	1296	1.538	2592	1.477	324	1.578
1298	1.444	1298	1.538	2595	1.477	324.4	1.578
1299	1.444	1299	1.538	2598	1.477	324.8	1.578
1301	1.444	1301	1.538	2602	1.477	325.2	1.579
1302	1.444	1302	1.538	2605	1.477	325.6	1.579
1304	1.444	1304	1.538	2608	1.477	326	1.579
1306	1.444	1306	1.538	2611	1.477	326.4	1.579
1307	1.444	1307	1.538	2614	1.477	326.8	1.579
1309	1.444	1309	1.538	2618	1.477	327.2	1.579
1310	1.444	1310	1.538	2621	1.477	327.6	1.579
1312	1.444	1312	1.538	2624	1.477	328	1.579
1314	1.444	1314	1.539	2627	1.477	328.4	1.579
1315	1.444	1315	1.539	2630	1.477	328.8	1.579
1317	1.444	1317	1.539	2634	1.477	329.2	1.579
1318	1.444	1318	1.539	2637	1.477	329.6	1.579
1320	1.444	1320	1.539	2640	1.477	330	1.579
1322	1.444	1322	1.539	2643	1.477	330.4	1.579
1323	1.444	1323	1.539	2646	1.477	330.8	1.579
1325	1.444	1325	1.539	2650	1.477	331.2	1.579
1326	1.444	1326	1.539	2653	1.477	331.6	1.579
1328	1.444	1328	1.539	2656	1.477	332	1.579
1330	1.444	1330	1.538	2659	1.477	332.4	1.579
1331	1.444	1331	1.538	2662	1.477	332.8	1.579
1333	1.444	1333	1.538	2666	1.477	333.2	1.579
1334	1.444	1334	1.538	2669	1.477	333.6	1.579
1336	1.444	1336	1.539	2672	1.477	334	1.579
1338	1.444	1338	1.539	2675	1.477	334.4	1.579
1339	1.444	1339	1.539	2678	1.477	334.8	1.579
1341	1.444	1341	1.539	2682	1.477	335.2	1.579
1342	1.444	1342	1.539	2685	1.477	335.6	1.579
1344	1.444	1344	1.539	2688	1.477	336	1.579
1346	1.444	1346	1.539	2691	1.477	336.4	1.579
1347	1.444	1347	1.539	2694	1.477	336.8	1.579
1349	1.444	1349	1.539	2698	1.477	337.2	1.579
1350	1.444	1350	1.539	2701	1.477	337.6	1.58
1352	1.445	1352	1.539	2704	1.477	338	1.58
1354	1.444	1354	1.539	2707	1.477	338.4	1.58
1355	1.444	1355	1.539	2710	1.477	338.8	1.58
1357	1.445	1357	1.539	2714	1.477	339.2	1.58
1358	1.445	1358	1.539	2717	1.477	339.6	1.58
1360	1.445	1360	1.539	2720	1.477	340	1.58
1362	1.445	1362	1.539	2723	1.477	340.4	1.58
1363	1.445	1363	1.539	2726	1.477	340.8	1.58
1365	1.445	1365	1.539	2730	1.477	341.2	1.58
1366	1.445	1366	1.539	2733	1.477	341.6	1.58
1368	1.445	1368	1.539	2736	1.477	342	1.58
1370	1.445	1370	1.539	2739	1.477	342.4	1.58
1371	1.445	1371	1.539	2742	1.477	342.8	1.58
1373	1.445	1373	1.539	2746	1.477	343.2	1.58
1374	1.445	1374	1.539	2749	1.477	343.6	1.58
1376	1.445	1376	1.539	2752	1.477	344	1.58
1378	1.445	1378	1.539	2755	1.477	344.4	1.58
1379	1.445	1379	1.539	2758	1.477	344.8	1.58
1381	1.445	1381	1.539	2762	1.477	345.2	1.58
1382	1.445	1382	1.539	2765	1.477	345.6	1.58
1384	1.445	1384	1.539	2768	1.477	346	1.58
1386	1.445	1386	1.539	2771	1.477	346.4	1.58
1387	1.445	1387	1.539	2774	1.477	346.8	1.58
1389	1.445	1389	1.539	2778	1.477	347.2	1.58
1390	1.445	1390	1.539	2781	1.477	347.6	1.58
1392	1.445	1392	1.539	2784	1.477	348	1.58
1394	1.445	1394	1.539	2787	1.477	348.4	1.58
1395	1.445	1395	1.539	2790	1.477	348.8	1.58
1397	1.445	1397	1.539	2794	1.477	349.2	1.581
1398	1.445	1398	1.539	2797	1.477	349.6	1.581
1400	1.445	1400	1.539	2800	1.477	350	1.581
1402	1.445	1402	1.539	2803	1.477	350.4	1.581
1403	1.445	1403	1.539	2806	1.477	350.8	1.581
1405	1.445	1405	1.539	2810	1.477	351.2	1.581
1406	1.445	1406	1.539	2813	1.477	351.6	1.581
1408	1.445	1408	1.539	2816	1.477	352	1.581
1410	1.445	1410	1.539	2819	1.477	352.4	1.581
1411	1.445	1411	1.539	2822	1.477	352.8	1.581
1413	1.445	1413	1.539	2826	1.477	353.2	1.581
1414	1.445	1414	1.539	2829	1.477	353.6	1.581
1416	1.445	1416	1.539	2832	1.477	354	1.581
1418	1.445	1418	1.539	2835	1.477	354.4	1.581
1419	1.445	1419	1.539	2838	1.477	354.8	1.581
1421	1.445	1421	1.539	2842	1.477	355.2	1.581
1422	1.445	1422	1.539	2845	1.477	355.6	1.581
1424	1.445	1424	1.539	2848	1.477	356	1.581
1426	1.445	1426	1.539	2851	1.477	356.4	1.581
1427	1.445	1427	1.539	2854	1.477	356.8	1.581
1429	1.445	1429	1.539	2858	1.477	357.2	1.581
1430	1.445	1430	1.539	2861	1.477	357.6	1.581
1432	1.445	1432	1.539	2864	1.477	358	1.581
1434	1.445	1434	1.539	2867	1.477	358.4	1.581
1435	1.445	1435	1.539	2870	1.477	358.8	1.581
1437	1.445	1437	1.539	2874	1.477	359.2	1.581
1438	1.445	1438	1.539	2877	1.477	359.6	1.581
1440	1.445	1440	1.539	2880	1.477	360	1.581
1442	1.445	1442	1.539	2883	1.477	360.4	1.581
1443	1.445	1443	1.539	2886	1.477	360.8	1.581
1445	1.445	1445	1.539	2890	1.477	361.2	1.582
1446	1.445	1446	1.539	2893	1.477	361.6	1.582
1448	1.445	1448	1.539	2896	1.477	362	1.582
1450	1.445	1450	1.539	2899	1.477	362.4	1.582
1451	1.445	1451	1.539	2902	1.477	362.8	1.582
1453	1.445	1453	1.539	2906	1.477	363.2	1.582
1454	1.445	1454	1.539	2909	1.477	363.6	1.582
1456	1.445	1456	1.539	2912	1.477	364	1.582
1458	1.445	1458	1.539	2915	1.477	364.4	1.582
1459	1.445	1459	1.539	2918	1.477	364.8	1.582
1461	1.445	1461	1.539	2922	1.477	365.2	1.582
1462	1.445	1462	1.539	2925	1.477	365.6	1.582
1464	1.445	1464	1.539	2928	1.477	366	1.582
1466	1.445	1466	1.539	2931	1.477	366.4	1.582
1467	1.445	1467	1.539	2934	1.477	366.8	1.582
1469	1.445	1469	1.539	2938	1.477	367.2	1.582
1470	1.445	1470	1.539	2941	1.477	367.6	1.582
1472	1.445	1472	1.539	2944	1.477	368	1.582
1474	1.445	1474	1.539	2947	1.477	368.4	1.582
1475	1.445	1475	1.539	2950	1.477	368.8	1.582
1477	1.445	1477	1.539	2954	1.477	369.2	1.582
1478	1.445	1478	1.539	2957	1.477	369.6	1.582
1480	1.445	1480	1.539	2960	1.477	370	1.582
1482	1.445	1482	1.54	2963	1.477	370.4	1.582
1483	1.445	1483	1.539	2966	1.477	370.8	1.582
1485	1.445	1485	1.539	2970	1.477	371.2	1.582
1486	1.445	1486	1.539	2973	1.477	371.6	1.582
1488	1.445	1488	1.539	2976	1.477	372	1.582
1490	1.445	1490	1.539	2979	1.477	372.4	1.582
1491	1.445	1491	1.539	2982	1.477	372.8	1.582
1493	1.445	1493	1.539	2986	1.477	373.2	1.582
1494	1.445	1494	1.54	2989	1.477	373.6	1.582
1496	1.445	1496	1.54	2992	1.477	374	1.583
1498	1.445	1498	1.539	2995	1.477	374.4	1.583
1499	1.445	1499	1.539	2998	1.477	374.8	1.583
1501	1.445	1501	1.539	3002	1.477	375.2	1.583
1502	1.445	1502	1.539	3005	1.477	375.6	1.583
1504	1.445	1504	1.54	3008	1.477	376	1.583
1506	1.445	1506	1.539	3011	1.477	376.4	1.583
1507	1.445	1507	1.54	3014	1.477	376.8	1.583
1509	1.445	1509	1.54	3018	1.477	377.2	1.583
1510	1.445	1510	1.54	3021	1.477	377.6	1.583
1512	1.445	1512	1.54	3024	1.477	378	1.583
1514	1.445	1514	1.54	3027	1.477	378.4	1.583
1515	1.445	1515	1.54	3030	1.477	378.8	1.583
1517	1.445	1517	1.54	3034	1.477	379.2	1.583
1518	1.445	1518	1.54	3037	1.477	379.6	1.583
1520	1.445	1520	1.54	3040	1.477	380	1.583
1522	1.445	1522	1.54	3043	1.477	380.4	1.583
1523	1.445	1523	1.54	3046	1.477	380.8	1.583
1525	1.445	1525	1.54	3050	1.477	381.2	1.583
1526	1.445	1526	1.54	3053	1.477	381.6	1.583
1528	1.445	1528	1.54	3056	1.477	382	1.583
1530	1.445	1530	1.54	3059	1.477	382.4	1.583
1531	1.445	1531	1.54	3062	1.477	382.8	1.583
1533	1.445	1533	1.54	3066	1.477	383.2	1.583
1534	1.445	1534	1.54	3069	1.477	383.6	1.583
1536	1.445	1536	1.54	3072	1.477	384	1.583
1538	1.445	1538	1.54	3075	1.477	384.4	1.583
1539	1.445	1539	1.54	3078	1.477	384.8	1.583
1541	1.445	1541	1.54	3082	1.477	385.2	1.583
1542	1.445	1542	1.54	3085	1.477	385.6	1.583
1544	1.445	1544	1.54	3088	1.477	386	1.583
1546	1.445	1546	1.54	3091	1.477	386.4	1.584
1547	1.445	1547	1.54	3094	1.477	386.8	1.584
1549	1.445	1549	1.54	3098	1.477	387.2	1.584
1550	1.445	1550	1.54	3101	1.477	387.6	1.584
1552	1.445	1552	1.54	3104	1.477	388	1.584
1554	1.445	1554	1.54	3107	1.477	388.4	1.584
1555	1.445	1555	1.54	3110	1.477	388.8	1.584
1557	1.445	1557	1.54	3114	1.477	389.2	1.584
1558	1.445	1558	1.54	3117	1.477	389.6	1.584
1560	1.445	1560	1.54	3120	1.477	390	1.584
1562	1.445	1562	1.54	3123	1.477	390.4	1.584
1563	1.445	1563	1.54	3126	1.477	390.8	1.584
1565	1.445	1565	1.54	3130	1.477	391.2	1.584
1566	1.445	1566	1.54	3133	1.478	391.6	1.584
1568	1.445	1568	1.54	3136	1.478	392	1.584
1570	1.445	1570	1.54	3139	1.478	392.4	1.584
1571	1.445	1571	1.54	3142	1.478	392.8	1.584
1573	1.445	1573	1.54	3146	1.478	393.2	1.584
1574	1.445	1574	1.54	3149	1.478	393.6	1.584
1576	1.445	1576	1.54	3152	1.478	394	1.584
1578	1.445	1578	1.54	3155	1.478	394.4	1.584
1579	1.445	1579	1.54	3158	1.478	394.8	1.584
1581	1.445	1581	1.54	3162	1.478	395.2	1.584
1582	1.445	1582	1.54	3165	1.478	395.6	1.584
1584	1.445	1584	1.54	3168	1.478	396	1.584
1586	1.445	1586	1.54	3171	1.478	396.4	1.584
1587	1.445	1587	1.54	3174	1.478	396.8	1.584
1589	1.445	1589	1.54	3178	1.478	397.2	1.584
1590	1.445	1590	1.54	3181	1.478	397.6	1.584
1592	1.445	1592	1.54	3184	1.478	398	1.584
1594	1.445	1594	1.54	3187	1.478	398.4	1.584
1595	1.445	1595	1.54	3190	1.478	398.8	1.584
1597	1.445	1597	1.54	3194	1.478	399.2	1.584
1598	1.445	1598	1.54	3197	1.478	399.6	1.584
1600	1.445	1600	1.54	3200	1.478	400	1.584
1602	1.445	1602	1.54	3203	1.478	400.4	1.584
1603	1.445	1603	1.54	3206	1.478	400.8	1.584
1605	1.445	1605	1.54	3210	1.478	401.2	1.585
1606	1.445	1606	1.54	3213	1.478	401.6	1.585
1608	1.445	1608	1.54	3216	1.478	402	1.585
1610	1.445	1610	1.54	3219	1.478	402.4	1.585
1611	1.445	1611	1.54	3222	1.478	402.8	1.585
1613	1.445	1613	1.54	3226	1.478	403.2	1.585
1614	1.445	1614	1.54	3229	1.478	403.6	1.585
1616	1.445	1616	1.54	3232	1.478	404	1.585
1618	1.445	1618	1.54	3235	1.478	404.4	1.585
1619	1.445	1619	1.54	3238	1.478	404.8	1.585
1621	1.445	1621	1.54	3242	1.478	405.2	1.585
1622	1.445	1622	1.54	3245	1.478	405.6	1.585
1624	1.445	1624	1.54	3248	1.478	406	1.585
1626	1.445	1626	1.54	3251	1.478	406.4	1.585
1627	1.445	1627	1.54	3254	1.478	406.8	1.585
1629	1.445	1629	1.54	3258	1.478	407.2	1.585
1630	1.445	1630	1.54	3261	1.478	407.6	1.585
1632	1.445	1632	1.54	3264	1.478	408	1.585
1634	1.445	1634	1.54	3267	1.478	408.4	1.585
1635	1.445	1635	1.54	3270	1.478	408.8	1.585
1637	1.445	1637	1.54	3274	1.478	409.2	1.585
1638	1.445	1638	1.54	3277	1.478	409.6	1.585
1640	1.445	1640	1.54	3280	1.477	410	1.585
1642	1.445	1642	1.54	3283	1.477	410.4	1.585
1643	1.445	1643	1.54	3286	1.477	410.8	1.585
1645	1.445	1645	1.54	3290	1.477	411.2	1.585
1646	1.445	1646	1.54	3293	1.477	411.6	1.585
1648	1.445	1648	1.54	3296	1.477	412	1.585
1650	1.445	1650	1.54	3299	1.477	412.4	1.585
1651	1.445	1651	1.54	3302	1.477	412.8	1.585
1653	1.445	1653	1.54	3306	1.477	413.2	1.585
1654	1.445	1654	1.54	3309	1.477	413.6	1.585
1656	1.445	1656	1.54	3312	1.477	414	1.585
1658	1.445	1658	1.54	3315	1.477	414.4	1.585
1659	1.445	1659	1.541	3318	1.477	414.8	1.585
1661	1.445	1661	1.54	3322	1.477	415.2	1.585
1662	1.445	1662	1.54	3325	1.477	415.6	1.585
1664	1.445	1664	1.54	3328	1.477	416	1.586
1666	1.445	1666	1.54	3331	1.477	416.4	1.586
1667	1.445	1667	1.54	3334	1.477	416.8	1.586
1669	1.445	1669	1.54	3338	1.477	417.2	1.586
1670	1.445	1670	1.54	3341	1.477	417.6	1.586
1672	1.445	1672	1.54	3344	1.477	418	1.586
1674	1.445	1674	1.54	3347	1.477	418.4	1.586
1675	1.445	1675	1.54	3350	1.477	418.8	1.586
1677	1.445	1677	1.54	3354	1.477	419.2	1.586
1678	1.445	1678	1.54	3357	1.477	419.6	1.586
1680	1.445	1680	1.54	3360	1.477	420	1.586
1682	1.445	1682	1.54	3363	1.477	420.4	1.586
1683	1.445	1683	1.541	3366	1.477	420.8	1.586
1685	1.445	1685	1.541	3370	1.477	421.2	1.586
1686	1.445	1686	1.541	3373	1.477	421.6	1.586
1688	1.445	1688	1.541	3376	1.477	422	1.586
1690	1.445	1690	1.541	3379	1.477	422.4	1.586
1691	1.445	1691	1.541	3382	1.477	422.8	1.586
1693	1.445	1693	1.541	3386	1.477	423.2	1.586
1694	1.445	1694	1.541	3389	1.477	423.6	1.586
1696	1.445	1696	1.541	3392	1.477	424	1.586
1698	1.445	1698	1.541	3395	1.477	424.4	1.586
1699	1.445	1699	1.541	3398	1.477	424.8	1.586
1701	1.445	1701	1.541	3402	1.477	425.2	1.586
1702	1.445	1702	1.541	3405	1.477	425.6	1.586
1704	1.445	1704	1.541	3408	1.477	426	1.586
1706	1.445	1706	1.541	3411	1.477	426.4	1.586
1707	1.445	1707	1.541	3414	1.477	426.8	1.586
1709	1.445	1709	1.541	3418	1.477	427.2	1.586
1710	1.445	1710	1.541	3421	1.477	427.6	1.586
1712	1.446	1712	1.541	3424	1.477	428	1.587
1714	1.446	1714	1.541	3427	1.477	428.4	1.587
1715	1.446	1715	1.541	3430	1.477	428.8	1.587
1717	1.446	1717	1.541	3434	1.477	429.2	1.587
1718	1.446	1718	1.541	3437	1.477	429.6	1.587
1720	1.446	1720	1.541	3440	1.477	430	1.587
1722	1.446	1722	1.541	3443	1.477	430.4	1.587
1723	1.446	1723	1.541	3446	1.477	430.8	1.587
1725	1.446	1725	1.541	3450	1.477	431.2	1.587
1726	1.446	1726	1.541	3453	1.477	431.6	1.587
1728	1.446	1728	1.541	3456	1.477	432	1.587
1730	1.446	1730	1.541	3459	1.477	432.4	1.587
1731	1.446	1731	1.541	3462	1.477	432.8	1.587
1733	1.446	1733	1.541	3466	1.477	433.2	1.587
1734	1.446	1734	1.541	3469	1.477	433.6	1.587
1736	1.446	1736	1.541	3472	1.477	434	1.587
1738	1.446	1738	1.541	3475	1.477	434.4	1.587
1739	1.446	1739	1.541	3478	1.477	434.8	1.587
1741	1.446	1741	1.541	3482	1.477	435.2	1.587
1742	1.446	1742	1.541	3485	1.477	435.6	1.587
1744	1.446	1744	1.541	3488	1.477	436	1.587
1746	1.446	1746	1.541	3491	1.478	436.4	1.587
1747	1.446	1747	1.541	3494	1.478	436.8	1.587
1749	1.446	1749	1.541	3498	1.478	437.2	1.587
1750	1.446	1750	1.541	3501	1.478	437.6	1.587
1752	1.446	1752	1.541	3504	1.478	438	1.587
1754	1.446	1754	1.541	3507	1.478	438.4	1.587
1755	1.446	1755	1.541	3510	1.478	438.8	1.588
1757	1.446	1757	1.541	3514	1.478	439.2	1.588
1758	1.446	1758	1.541	3517	1.478	439.6	1.588
1760	1.446	1760	1.541	3520	1.478	440	1.588
1762	1.446	1762	1.541	3523	1.478	440.4	1.588
1763	1.446	1763	1.541	3526	1.478	440.8	1.588
1765	1.446	1765	1.541	3530	1.478	441.2	1.588
1766	1.446	1766	1.541	3533	1.478	441.6	1.588
1768	1.446	1768	1.541	3536	1.478	442	1.588
1770	1.446	1770	1.541	3539	1.478	442.4	1.588
1771	1.446	1771	1.541	3542	1.478	442.8	1.588
1773	1.446	1773	1.541	3546	1.478	443.2	1.588
1774	1.446	1774	1.541	3549	1.478	443.6	1.588
1776	1.446	1776	1.541	3552	1.478	444	1.588
1778	1.446	1778	1.541	3555	1.478	444.4	1.588
1779	1.446	1779	1.541	3558	1.478	444.8	1.588
1781	1.446	1781	1.541	3562	1.478	445.2	1.588
1782	1.446	1782	1.541	3565	1.478	445.6	1.588
1784	1.446	1784	1.541	3568	1.478	446	1.588
1786	1.446	1786	1.541	3571	1.478	446.4	1.588
1787	1.446	1787	1.541	3574	1.478	446.8	1.588
1789	1.446	1789	1.541	3578	1.478	447.2	1.588
1790	1.446	1790	1.541	3581	1.478	447.6	1.588
1792	1.446	1792	1.541	3584	1.478	448	1.588
1794	1.446	1794	1.541	3587	1.478	448.4	1.588
1795	1.446	1795	1.541	3590	1.478	448.8	1.588
1797	1.446	1797	1.541	3594	1.478	449.2	1.588
1798	1.446	1798	1.541	3597	1.478	449.6	1.588
1800	1.446	1800	1.541	3600	1.478	450	1.589
1802	1.446	1802	1.541	3603	1.478	450.4	1.589
1803	1.446	1803	1.541	3606	1.478	450.8	1.589
1805	1.446	1805	1.541	3610	1.478	451.2	1.589
1806	1.446	1806	1.541	3613	1.478	451.6	1.589
1808	1.446	1808	1.541	3616	1.478	452	1.589
1810	1.446	1810	1.541	3619	1.478	452.4	1.589
1811	1.446	1811	1.541	3622	1.478	452.8	1.589
1813	1.446	1813	1.541	3626	1.478	453.2	1.589
1814	1.446	1814	1.541	3629	1.478	453.6	1.589
1816	1.446	1816	1.541	3632	1.478	454	1.589
1818	1.446	1818	1.541	3635	1.478	454.4	1.589
1819	1.446	1819	1.541	3638	1.478	454.8	1.589
1821	1.446	1821	1.541	3642	1.478	455.2	1.589
1822	1.446	1822	1.541	3645	1.478	455.6	1.589
1824	1.446	1824	1.541	3648	1.478	456	1.589
1826	1.446	1826	1.541	3651	1.478	456.4	1.589
1827	1.446	1827	1.541	3654	1.478	456.8	1.589
1829	1.446	1829	1.541	3658	1.478	457.2	1.589
1830	1.446	1830	1.541	3661	1.478	457.6	1.589
1832	1.446	1832	1.541	3664	1.478	458	1.589
1834	1.446	1834	1.541	3667	1.478	458.4	1.589
1835	1.446	1835	1.541	3670	1.478	458.8	1.589
1837	1.446	1837	1.541	3674	1.478	459.2	1.589
1838	1.446	1838	1.541	3677	1.478	459.6	1.589
1840	1.446	1840	1.541	3680	1.478	460	1.589
1842	1.446	1842	1.541	3683	1.478	460.4	1.59
1843	1.446	1843	1.541	3686	1.478	460.8	1.59
1845	1.446	1845	1.541	3690	1.478	461.2	1.59
1846	1.446	1846	1.541	3693	1.478	461.6	1.59
1848	1.446	1848	1.541	3696	1.478	462	1.59
1850	1.446	1850	1.541	3699	1.478	462.4	1.59
1851	1.446	1851	1.541	3702	1.478	462.8	1.59
1853	1.446	1853	1.541	3706	1.478	463.2	1.59
1854	1.446	1854	1.541	3709	1.478	463.6	1.59
1856	1.446	1856	1.541	3712	1.478	464	1.59
1858	1.446	1858	1.541	3715	1.478	464.4	1.59
1859	1.446	1859	1.541	3718	1.478	464.8	1.59
1861	1.446	1861	1.541	3722	1.478	465.2	1.59
1862	1.446	1862	1.541	3725	1.478	465.6	1.59
1864	1.446	1864	1.541	3728	1.478	466	1.59
1866	1.446	1866	1.541	3731	1.478	466.4	1.59
1867	1.446	1867	1.541	3734	1.478	466.8	1.59
1869	1.446	1869	1.541	3738	1.478	467.2	1.59
1870	1.446	1870	1.541	3741	1.478	467.6	1.59
1872	1.446	1872	1.541	3744	1.478	468	1.59
1874	1.446	1874	1.541	3747	1.478	468.4	1.59
1875	1.446	1875	1.541	3750	1.478	468.8	1.59
1877	1.446	1877	1.541	3754	1.478	469.2	1.59
1878	1.446	1878	1.541	3757	1.478	469.6	1.59
1880	1.446	1880	1.541	3760	1.478	470	1.59
1882	1.446	1882	1.541	3763	1.478	470.4	1.59
1883	1.446	1883	1.541	3766	1.478	470.8	1.59
1885	1.446	1885	1.541	3770	1.478	471.2	1.59
1886	1.446	1886	1.541	3773	1.478	471.6	1.59
1888	1.446	1888	1.541	3776	1.478	472	1.59
1890	1.446	1890	1.541	3779	1.478	472.4	1.59
1891	1.446	1891	1.541	3782	1.478	472.8	1.59
1893	1.446	1893	1.541	3786	1.478	473.2	1.59
1894	1.446	1894	1.542	3789	1.478	473.6	1.59
1896	1.446	1896	1.542	3792	1.478	474	1.591
1898	1.446	1898	1.542	3795	1.478	474.4	1.591
1899	1.446	1899	1.542	3798	1.478	474.8	1.591
1901	1.446	1901	1.542	3802	1.478	475.2	1.591
1902	1.446	1902	1.542	3805	1.478	475.6	1.591
1904	1.446	1904	1.542	3808	1.478	476	1.591
1906	1.446	1906	1.542	3811	1.478	476.4	1.591
1907	1.446	1907	1.542	3814	1.478	476.8	1.591
1909	1.446	1909	1.542	3818	1.478	477.2	1.591
1910	1.446	1910	1.542	3821	1.478	477.6	1.591
1912	1.446	1912	1.542	3824	1.478	478	1.591
1914	1.446	1914	1.542	3827	1.478	478.4	1.591
1915	1.446	1915	1.542	3830	1.478	478.8	1.591
1917	1.446	1917	1.542	3834	1.478	479.2	1.591
1918	1.446	1918	1.542	3837	1.478	479.6	1.591
1920	1.446	1920	1.542	3840	1.478	480	1.591
1922	1.446	1922	1.542	3843	1.478	480.4	1.591
1923	1.446	1923	1.542	3846	1.478	480.8	1.591
1925	1.446	1925	1.542	3850	1.478	481.2	1.591
1926	1.446	1926	1.542	3853	1.478	481.6	1.591
1928	1.446	1928	1.542	3856	1.478	482	1.591
1930	1.446	1930	1.542	3859	1.478	482.4	1.591
1931	1.446	1931	1.542	3862	1.478	482.8	1.591
1933	1.446	1933	1.542	3866	1.478	483.2	1.591
1934	1.446	1934	1.542	3869	1.478	483.6	1.591
1936	1.446	1936	1.542	3872	1.478	484	1.591
1938	1.446	1938	1.542	3875	1.478	484.4	1.591
1939	1.446	1939	1.542	3878	1.478	484.8	1.591
1941	1.446	1941	1.542	3882	1.478	485.2	1.591
1942	1.446	1942	1.542	3885	1.478	485.6	1.591
1944	1.446	1944	1.542	3888	1.478	486	1.591
1946	1.446	1946	1.542	3891	1.478	486.4	1.591
1947	1.446	1947	1.542	3894	1.478	486.8	1.591
1949	1.446	1949	1.542	3898	1.478	487.2	1.592
1950	1.446	1950	1.542	3901	1.478	487.6	1.592
1952	1.446	1952	1.542	3904	1.478	488	1.592
1954	1.446	1954	1.542	3907	1.478	488.4	1.592
1955	1.446	1955	1.542	3910	1.478	488.8	1.592
1957	1.446	1957	1.542	3914	1.478	489.2	1.592
1958	1.446	1958	1.542	3917	1.478	489.6	1.592
1960	1.446	1960	1.542	3920	1.478	490	1.592
1962	1.446	1962	1.542	3923	1.478	490.4	1.592
1963	1.446	1963	1.542	3926	1.478	490.8	1.592
1965	1.446	1965	1.542	3930	1.478	491.2	1.592
1966	1.446	1966	1.542	3933	1.478	491.6	1.592
1968	1.446	1968	1.542	3936	1.478	492	1.592
1970	1.446	1970	1.542	3939	1.478	492.4	1.592
1971	1.446	1971	1.542	3942	1.478	492.8	1.592
1973	1.446	1973	1.542	3946	1.478	493.2	1.592
1974	1.446	1974	1.542	3949	1.478	493.6	1.592
1976	1.446	1976	1.542	3952	1.478	494	1.592
1978	1.446	1978	1.542	3955	1.478	494.4	1.592
1979	1.446	1979	1.542	3958	1.478	494.8	1.592
1981	1.446	1981	1.542	3962	1.478	495.2	1.592
1982	1.446	1982	1.542	3965	1.478	495.6	1.592
1984	1.446	1984	1.542	3968	1.478	496	1.592
1986	1.446	1986	1.542	3971	1.478	496.4	1.592
1987	1.446	1987	1.542	3974	1.478	496.8	1.592
1989	1.446	1989	1.542	3978	1.478	497.2	1.592
1990	1.446	1990	1.542	3981	1.478	497.6	1.592
1992	1.446	1992	1.542	3984	1.478	498	1.592
1994	1.446	1994	1.542	3987	1.478	498.4	1.592
1995	1.446	1995	1.542	3990	1.478	498.8	1.592
1997	1.446	1997	1.542	3994	1.478	499.2	1.592
1998	1.446	1998	1.542	3997	1.478	499.6	1.592
2000	1.446	2000	1.542	4000	1.478	500	1.592
2002	1.446	2002	1.542	4003	1.478	500.4	1.592
2003	1.446	2003	1.542	4006	1.478	500.8	1.592
2005	1.446	2005	1.542	4010	1.478	501.2	1.592
2006	1.446	2006	1.542	4013	1.478	501.6	1.592
2008	1.446	2008	1.542	4016	1.478	502	1.592
2010	1.446	2010	1.542	4019	1.478	502.4	1.592
2011	1.446	2011	1.542	4022	1.478	502.8	1.592
2013	1.446	2013	1.542	4026	1.478	503.2	1.592
2014	1.446	2014	1.542	4029	1.478	503.6	1.592
2016	1.446	2016	1.542	4032	1.478	504	1.592
2018	1.446	2018	1.542	4035	1.478	504.4	1.592
2019	1.446	2019	1.542	4038	1.478	504.8	1.592
2021	1.446	2021	1.542	4042	1.478	505.2	1.592
2022	1.446	2022	1.542	4045	1.478	505.6	1.592
2024	1.446	2024	1.542	4048	1.478	506	1.592
2026	1.446	2026	1.542	4051	1.478	506.4	1.592
2027	1.446	2027	1.542	4054	1.478	506.8	1.592
2029	1.446	2029	1.542	4058	1.478	507.2	1.592
2030	1.446	2030	1.542	4061	1.478	507.6	1.592
2032	1.446	2032	1.542	4064	1.478	508	1.592
2034	1.446	2034	1.542	4067	1.478	508.4	1.592
2035	1.446	2035	1.542	4070	1.478	508.8	1.592
2037	1.446	2037	1.542	4074	1.478	509.2	1.593
2038	1.446	2038	1.542	4077	1.478	509.6	1.593
2040	1.446	2040	1.542	4080	1.478	510	1.593
2042	1.446	2042	1.542	4083	1.478	510.4	1.593
2043	1.446	2043	1.542	4086	1.478	510.8	1.593
2045	1.446	2045	1.542	4090	1.478	511.2	1.593
2046	1.446	2046	1.542	4093	1.478	511.6	1.593
2048	1.446	2048	1.542	4096	1.478	512	1.593
2050	1.446	2050	1.542	4099	1.478	512.4	1.593
2051	1.446	2051	1.542	4102	1.478	512.8	1.593
2053	1.446	2053	1.542	4106	1.478	513.2	1.593
2054	1.446	2054	1.542	4109	1.478	513.6	1.593
2056	1.446	2056	1.542	4112	1.478	514	1.593
2058	1.446	2058	1.542	4115	1.478	514.4	1.593
2059	1.446	2059	1.542	4118	1.478	514.8	1.593
2061	1.446	2061	1.542	4122	1.478	515.2	1.593
2062	1.446	2062	1.542	4125	1.478	515.6	1.593
2064	1.447	2064	1.542	4128	1.478	516	1.593
2066	1.446	2066	1.542	4131	1.478	516.4	1.593
2067	1.446	2067	1.542	4134	1.478	516.8	1.593
2069	1.446	2069	1.542	4138	1.478	517.2	1.593
2070	1.447	2070	1.542	4141	1.478	517.6	1.593
2072	1.447	2072	1.542	4144	1.478	518	1.593
2074	1.447	2074	1.542	4147	1.478	518.4	1.593
2075	1.447	2075	1.542	4150	1.478	518.8	1.593
2077	1.447	2077	1.542	4154	1.478	519.2	1.593
2078	1.447	2078	1.542	4157	1.478	519.6	1.593
2080	1.447	2080	1.542	4160	1.478	520	1.593
2082	1.447	2082	1.542	4163	1.478	520.4	1.593
2083	1.447	2083	1.542	4166	1.478	520.8	1.593
2085	1.447	2085	1.542	4170	1.478	521.2	1.593
2086	1.447	2086	1.542	4173	1.478	521.6	1.593
2088	1.447	2088	1.543	4176	1.478	522	1.593
2090	1.447	2090	1.543	4179	1.478	522.4	1.593
2091	1.447	2091	1.542	4182	1.478	522.8	1.593
2093	1.447	2093	1.542	4186	1.478	523.2	1.593
2094	1.447	2094	1.542	4189	1.478	523.6	1.593
2096	1.447	2096	1.542	4192	1.478	524	1.593
2098	1.447	2098	1.542	4195	1.478	524.4	1.593
2099	1.447	2099	1.542	4198	1.478	524.8	1.593
2101	1.447	2101	1.542	4202	1.478	525.2	1.593
2102	1.447	2102	1.542	4205	1.478	525.6	1.593
2104	1.447	2104	1.542	4208	1.478	526	1.593
2106	1.447	2106	1.542	4211	1.478	526.4	1.593
2107	1.447	2107	1.542	4214	1.478	526.8	1.593
2109	1.447	2109	1.542	4218	1.478	527.2	1.593
2110	1.447	2110	1.542	4221	1.478	527.6	1.593
2112	1.447	2112	1.543	4224	1.478	528	1.593
2114	1.447	2114	1.543	4227	1.478	528.4	1.593
2115	1.447	2115	1.543	4230	1.478	528.8	1.593
2117	1.447	2117	1.543	4234	1.478	529.2	1.594
2118	1.447	2118	1.542	4237	1.478	529.6	1.594
2120	1.447	2120	1.543	4240	1.478	530	1.594
2122	1.447	2122	1.543	4243	1.478	530.4	1.594
2123	1.447	2123	1.543	4246	1.478	530.8	1.594
2125	1.447	2125	1.543	4250	1.478	531.2	1.594
2126	1.447	2126	1.543	4253	1.478	531.6	1.594
2128	1.447	2128	1.543	4256	1.478	532	1.594
2130	1.447	2130	1.543	4259	1.478	532.4	1.594
2131	1.447	2131	1.543	4262	1.478	532.8	1.594
2133	1.447	2133	1.543	4266	1.478	533.2	1.594
2134	1.447	2134	1.543	4269	1.478	533.6	1.594
2136	1.447	2136	1.543	4272	1.478	534	1.594
2138	1.447	2138	1.543	4275	1.478	534.4	1.594
2139	1.447	2139	1.543	4278	1.478	534.8	1.594
2141	1.447	2141	1.543	4282	1.478	535.2	1.594
2142	1.447	2142	1.543	4285	1.478	535.6	1.594
2144	1.447	2144	1.543	4288	1.478	536	1.594
2146	1.447	2146	1.543	4291	1.478	536.4	1.594
2147	1.447	2147	1.543	4294	1.478	536.8	1.594
2149	1.447	2149	1.543	4298	1.478	537.2	1.594
2150	1.447	2150	1.543	4301	1.478	537.6	1.594
2152	1.447	2152	1.543	4304	1.478	538	1.594
2154	1.447	2154	1.543	4307	1.478	538.4	1.594
2155	1.447	2155	1.543	4310	1.478	538.8	1.594
2157	1.447	2157	1.543	4314	1.478	539.2	1.594
2158	1.447	2158	1.543	4317	1.478	539.6	1.594
2160	1.447	2160	1.543	4320	1.478	540	1.594
2162	1.447	2162	1.543	4323	1.478	540.4	1.594
2163	1.447	2163	1.543	4326	1.478	540.8	1.594
2165	1.447	2165	1.543	4330	1.478	541.2	1.594
2166	1.447	2166	1.543	4333	1.478	541.6	1.594
2168	1.447	2168	1.543	4336	1.478	542	1.594
2170	1.447	2170	1.543	4339	1.478	542.4	1.594
2171	1.447	2171	1.543	4342	1.478	542.8	1.594
2173	1.447	2173	1.543	4346	1.478	543.2	1.594
2174	1.447	2174	1.543	4349	1.478	543.6	1.594
2176	1.447	2176	1.543	4352	1.478	544	1.595
2178	1.447	2178	1.543	4355	1.478	544.4	1.595
2179	1.447	2179	1.543	4358	1.478	544.8	1.595
2181	1.447	2181	1.543	4362	1.478	545.2	1.595
2182	1.447	2182	1.543	4365	1.478	545.6	1.595
2184	1.447	2184	1.543	4368	1.478	546	1.595
2186	1.447	2186	1.543	4371	1.478	546.4	1.595
2187	1.447	2187	1.543	4374	1.478	546.8	1.595
2189	1.447	2189	1.543	4378	1.478	547.2	1.595
2190	1.447	2190	1.543	4381	1.478	547.6	1.595
2192	1.447	2192	1.543	4384	1.478	548	1.595
2194	1.447	2194	1.543	4387	1.478	548.4	1.595
2195	1.447	2195	1.543	4390	1.478	548.8	1.595
2197	1.447	2197	1.543	4394	1.478	549.2	1.595
2198	1.447	2198	1.543	4397	1.478	549.6	1.595
2200	1.447	2200	1.543	4400	1.478	550	1.595
2202	1.447	2202	1.543	4403	1.478	550.4	1.595
2203	1.447	2203	1.543	4406	1.478	550.8	1.595
2205	1.447	2205	1.543	4410	1.478	551.2	1.595
2206	1.447	2206	1.543	4413	1.478	551.6	1.595
2208	1.447	2208	1.543	4416	1.478	552	1.595
2210	1.447	2210	1.543	4419	1.478	552.4	1.595
2211	1.447	2211	1.543	4422	1.478	552.8	1.595
2213	1.447	2213	1.543	4426	1.478	553.2	1.595
2214	1.447	2214	1.543	4429	1.478	553.6	1.595
2216	1.447	2216	1.543	4432	1.478	554	1.595
2218	1.447	2218	1.543	4435	1.478	554.4	1.595
2219	1.447	2219	1.543	4438	1.478	554.8	1.595
2221	1.447	2221	1.543	4442	1.478	555.2	1.595
2222	1.447	2222	1.543	4445	1.478	555.6	1.595
2224	1.447	2224	1.543	4448	1.478	556	1.595
2226	1.447	2226	1.543	4451	1.478	556.4	1.595
2227	1.447	2227	1.543	4454	1.478	556.8	1.595
2229	1.447	2229	1.543	4458	1.478	557.2	1.595
2230	1.447	2230	1.543	4461	1.478	557.6	1.595
2232	1.447	2232	1.543	4464	1.478	558	1.595
2234	1.447	2234	1.543	4467	1.478	558.4	1.595
2235	1.447	2235	1.543	4470	1.478	558.8	1.595
2237	1.447	2237	1.543	4474	1.478	559.2	1.595
2238	1.447	2238	1.543	4477	1.478	559.6	1.595
2240	1.447	2240	1.543	4480	1.478	560	1.595
2242	1.447	2242	1.543	4483	1.478	560.4	1.595
2243	1.447	2243	1.543	4486	1.478	560.8	1.596
2245	1.447	2245	1.543	4490	1.478	561.2	1.596
2246	1.447	2246	1.543	4493	1.478	561.6	1.596
2248	1.447	2248	1.543	4496	1.478	562	1.596
2250	1.447	2250	1.543	4499	1.478	562.4	1.596
2251	1.447	2251	1.543	4502	1.478	562.8	1.596
2253	1.447	2253	1.543	4506	1.478	563.2	1.596
2254	1.447	2254	1.543	4509	1.478	563.6	1.596
2256	1.447	2256	1.543	4512	1.478	564	1.596
2258	1.447	2258	1.543	4515	1.478	564.4	1.596
2259	1.447	2259	1.543	4518	1.478	564.8	1.596
2261	1.447	2261	1.543	4522	1.478	565.2	1.596
2262	1.447	2262	1.543	4525	1.478	565.6	1.596
2264	1.447	2264	1.543	4528	1.478	566	1.596
2266	1.447	2266	1.543	4531	1.478	566.4	1.596
2267	1.447	2267	1.543	4534	1.478	566.8	1.596
2269	1.447	2269	1.543	4538	1.478	567.2	1.596
2270	1.447	2270	1.543	4541	1.478	567.6	1.596
2272	1.447	2272	1.543	4544	1.478	568	1.596
2274	1.447	2274	1.543	4547	1.478	568.4	1.596
2275	1.447	2275	1.543	4550	1.478	568.8	1.596
2277	1.447	2277	1.543	4554	1.478	569.2	1.596
2278	1.447	2278	1.543	4557	1.478	569.6	1.596
2280	1.447	2280	1.543	4560	1.478	570	1.596
2282	1.447	2282	1.543	4563	1.478	570.4	1.596
2283	1.447	2283	1.543	4566	1.478	570.8	1.596
2285	1.447	2285	1.543	4570	1.478	571.2	1.596
2286	1.447	2286	1.543	4573	1.478	571.6	1.596
2288	1.447	2288	1.543	4576	1.478	572	1.596
2290	1.447	2290	1.543	4579	1.478	572.4	1.596
2291	1.447	2291	1.543	4582	1.478	572.8	1.596
2293	1.447	2293	1.543	4586	1.478	573.2	1.596
2294	1.447	2294	1.543	4589	1.478	573.6	1.596
2296	1.447	2296	1.543	4592	1.478	574	1.596
2298	1.447	2298	1.543	4595	1.478	574.4	1.596
2299	1.447	2299	1.543	4598	1.478	574.8	1.596
2301	1.447	2301	1.543	4602	1.478	575.2	1.596
2302	1.447	2302	1.543	4605	1.478	575.6	1.596
2304	1.447	2304	1.543	4608	1.478	576	1.596
2306	1.447	2306	1.543	4611	1.478	576.4	1.596
2307	1.447	2307	1.543	4614	1.478	576.8	1.596
2309	1.447	2309	1.543	4618	1.478	577.2	1.596
2310	1.447	2310	1.543	4621	1.478	577.6	1.596
2312	1.447	2312	1.543	4624	1.478	578	1.596
2314	1.447	2314	1.543	4627	1.478	578.4	1.596
2315	1.447	2315	1.543	4630	1.478	578.8	1.596
2317	1.447	2317	1.543	4634	1.478	579.2	1.596
2318	1.447	2318	1.543	4637	1.478	579.6	1.596
2320	1.447	2320	1.543	4640	1.478	580	1.596
2322	1.447	2322	1.543	4643	1.478	580.4	1.597
2323	1.447	2323	1.544	4646	1.478	580.8	1.597
2325	1.447	2325	1.544	4650	1.478	581.2	1.597
2326	1.447	2326	1.544	4653	1.478	581.6	1.597
2328	1.447	2328	1.544	4656	1.478	582	1.597
2330	1.447	2330	1.544	4659	1.478	582.4	1.597
2331	1.447	2331	1.544	4662	1.478	582.8	1.597
2333	1.447	2333	1.544	4666	1.478	583.2	1.597
2334	1.447	2334	1.544	4669	1.478	583.6	1.597
2336	1.447	2336	1.544	4672	1.478	584	1.597
2338	1.447	2338	1.544	4675	1.478	584.4	1.597
2339	1.447	2339	1.544	4678	1.478	584.8	1.597
2341	1.447	2341	1.544	4682	1.478	585.2	1.597
2342	1.447	2342	1.544	4685	1.478	585.6	1.597
2344	1.447	2344	1.544	4688	1.478	586	1.597
2346	1.447	2346	1.544	4691	1.478	586.4	1.597
2347	1.447	2347	1.544	4694	1.478	586.8	1.597
2349	1.447	2349	1.544	4698	1.478	587.2	1.597
2350	1.447	2350	1.544	4701	1.478	587.6	1.597
2352	1.447	2352	1.543	4704	1.478	588	1.597
2354	1.447	2354	1.543	4707	1.478	588.4	1.597
2355	1.447	2355	1.543	4710	1.478	588.8	1.597
2357	1.447	2357	1.544	4714	1.478	589.2	1.597
2358	1.447	2358	1.544	4717	1.478	589.6	1.597
2360	1.447	2360	1.544	4720	1.478	590	1.597
2362	1.447	2362	1.543	4723	1.478	590.4	1.597
2363	1.447	2363	1.544	4726	1.478	590.8	1.597
2365	1.447	2365	1.544	4730	1.478	591.2	1.597
2366	1.447	2366	1.544	4733	1.478	591.6	1.597
2368	1.447	2368	1.544	4736	1.478	592	1.597
2370	1.447	2370	1.544	4739	1.478	592.4	1.597
2371	1.447	2371	1.544	4742	1.478	592.8	1.598
2373	1.447	2373	1.544	4746	1.478	593.2	1.598
2374	1.447	2374	1.544	4749	1.478	593.6	1.598
2376	1.447	2376	1.544	4752	1.478	594	1.598
2378	1.447	2378	1.544	4755	1.478	594.4	1.598
2379	1.447	2379	1.544	4758	1.478	594.8	1.598
2381	1.447	2381	1.544	4762	1.478	595.2	1.598
2382	1.447	2382	1.544	4765	1.478	595.6	1.598
2384	1.447	2384	1.544	4768	1.478	596	1.598
2386	1.447	2386	1.544	4771	1.478	596.4	1.598
2387	1.447	2387	1.544	4774	1.478	596.8	1.598
2389	1.447	2389	1.544	4778	1.478	597.2	1.598
2390	1.447	2390	1.544	4781	1.478	597.6	1.598
2392	1.447	2392	1.544	4784	1.478	598	1.598
2394	1.447	2394	1.544	4787	1.478	598.4	1.598
2395	1.447	2395	1.544	4790	1.478	598.8	1.598
2397	1.447	2397	1.544	4794	1.478	599.2	1.598
2398	1.447	2398	1.544	4797	1.478	599.6	1.598
2400	1.447	2400	1.544	4800	1.478	600	1.598
2402	1.447	2402	1.544	4803	1.478	600.4	1.598
2403	1.447	2403	1.544	4806	1.478	600.8	1.598
2405	1.447	2405	1.544	4810	1.478	601.2	1.598
2406	1.447	2406	1.544	4813	1.478	601.6	1.598
2408	1.447	2408	1.544	4816	1.478	602	1.598
2410	1.447	2410	1.544	4819	1.478	602.4	1.598
2411	1.447	2411	1.544	4822	1.478	602.8	1.598
2413	1.447	2413	1.544	4826	1.478	603.2	1.598
2414	1.447	2414	1.544	4829	1.478	603.6	1.598
2416	1.447	2416	1.544	4832	1.478	604	1.598
2418	1.447	2418	1.544	4835	1.478	604.4	1.598
2419	1.447	2419	1.544	4838	1.478	604.8	1.598
2421	1.447	2421	1.544	4842	1.478	605.2	1.598
2422	1.447	2422	1.544	4845	1.478	605.6	1.598
2424	1.447	2424	1.544	4848	1.478	606	1.599
2426	1.447	2426	1.544	4851	1.478	606.4	1.599
2427	1.447	2427	1.544	4854	1.478	606.8	1.599
2429	1.447	2429	1.544	4858	1.478	607.2	1.599
2430	1.447	2430	1.544	4861	1.478	607.6	1.599
2432	1.447	2432	1.544	4864	1.478	608	1.599
2434	1.447	2434	1.544	4867	1.478	608.4	1.599
2435	1.447	2435	1.544	4870	1.478	608.8	1.599
2437	1.447	2437	1.544	4874	1.478	609.2	1.599
2438	1.447	2438	1.544	4877	1.479	609.6	1.599
2440	1.447	2440	1.544	4880	1.479	610	1.599
2442	1.447	2442	1.544	4883	1.479	610.4	1.599
2443	1.447	2443	1.544	4886	1.479	610.8	1.599
2445	1.447	2445	1.544	4890	1.479	611.2	1.599
2446	1.447	2446	1.544	4893	1.479	611.6	1.599
2448	1.447	2448	1.544	4896	1.479	612	1.599
2450	1.447	2450	1.544	4899	1.479	612.4	1.599
2451	1.447	2451	1.544	4902	1.479	612.8	1.599
2453	1.447	2453	1.544	4906	1.478	613.2	1.599
2454	1.447	2454	1.544	4909	1.478	613.6	1.599
2456	1.447	2456	1.544	4912	1.478	614	1.599
2458	1.447	2458	1.544	4915	1.478	614.4	1.599
2459	1.447	2459	1.544	4918	1.478	614.8	1.599
2461	1.447	2461	1.544	4922	1.478	615.2	1.599
2462	1.447	2462	1.544	4925	1.478	615.6	1.6
2464	1.447	2464	1.544	4928	1.478	616	1.6
2466	1.447	2466	1.544	4931	1.478	616.4	1.6
2467	1.447	2467	1.544	4934	1.478	616.8	1.6
2469	1.447	2469	1.544	4938	1.478	617.2	1.6
2470	1.447	2470	1.544	4941	1.478	617.6	1.6
2472	1.447	2472	1.544	4944	1.478	618	1.6
2474	1.447	2474	1.544	4947	1.478	618.4	1.6
2475	1.447	2475	1.544	4950	1.478	618.8	1.6
2477	1.447	2477	1.544	4954	1.478	619.2	1.6
2478	1.447	2478	1.544	4957	1.478	619.6	1.6
2480	1.447	2480	1.544	4960	1.478	620	1.6
2482	1.447	2482	1.544	4963	1.478	620.4	1.6
2483	1.447	2483	1.544	4966	1.478	620.8	1.6
2485	1.447	2485	1.544	4970	1.478	621.2	1.6
2486	1.447	2486	1.544	4973	1.478	621.6	1.6
2488	1.447	2488	1.544	4976	1.478	622	1.6
2490	1.447	2490	1.544	4979	1.478	622.4	1.6
2491	1.447	2491	1.544	4982	1.478	622.8	1.6
2493	1.447	2493	1.544	4986	1.478	623.2	1.6
2494	1.447	2494	1.544	4989	1.478	623.6	1.6
2496	1.447	2496	1.544	4992	1.478	624	1.6
2498	1.447	2498	1.544	4995	1.478	624.4	1.6
2499	1.447	2499	1.544	4998	1.478	624.8	1.6
2501	1.447	2501	1.544	5002	1.478	625.2	1.6
2502	1.447	2502	1.544	5005	1.478	625.6	1.6
2504	1.447	2504	1.544	5008	1.478	626	1.6
2506	1.447	2506	1.544	5011	1.478	626.4	1.601
2507	1.447	2507	1.544	5014	1.478	626.8	1.601
2509	1.447	2509	1.544	5018	1.478	627.2	1.601
2510	1.447	2510	1.544	5021	1.478	627.6	1.601
2512	1.447	2512	1.544	5024	1.478	628	1.601
2514	1.447	2514	1.544	5027	1.478	628.4	1.601
2515	1.447	2515	1.544	5030	1.478	628.8	1.601
2517	1.447	2517	1.544	5034	1.478	629.2	1.601
2518	1.447	2518	1.544	5037	1.478	629.6	1.601
2520	1.447	2520	1.544	5040	1.478	630	1.601
2522	1.447	2522	1.544	5043	1.478	630.4	1.601
2523	1.447	2523	1.544	5046	1.478	630.8	1.601
2525	1.447	2525	1.544	5050	1.478	631.2	1.601
2526	1.447	2526	1.544	5053	1.478	631.6	1.601
2528	1.447	2528	1.544	5056	1.478	632	1.601
2530	1.447	2530	1.544	5059	1.478	632.4	1.601
2531	1.447	2531	1.544	5062	1.478	632.8	1.601
2533	1.447	2533	1.544	5066	1.478	633.2	1.601
2534	1.447	2534	1.544	5069	1.478	633.6	1.601
2536	1.447	2536	1.544	5072	1.478	634	1.601
2538	1.447	2538	1.544	5075	1.478	634.4	1.601
2539	1.447	2539	1.544	5078	1.478	634.8	1.601
2541	1.448	2541	1.544	5082	1.478	635.2	1.601
2542	1.447	2542	1.544	5085	1.478	635.6	1.601
2544	1.448	2544	1.544	5088	1.478	636	1.601
2546	1.448	2546	1.544	5091	1.478	636.4	1.601
2547	1.447	2547	1.544	5094	1.478	636.8	1.601
2549	1.447	2549	1.544	5098	1.478	637.2	1.601
2550	1.447	2550	1.544	5101	1.478	637.6	1.601
2552	1.447	2552	1.544	5104	1.478	638	1.601
2554	1.447	2554	1.544	5107	1.478	638.4	1.601
2555	1.447	2555	1.544	5110	1.478	638.8	1.601
2557	1.447	2557	1.544	5114	1.478	639.2	1.601
2558	1.447	2558	1.544	5117	1.478	639.6	1.601
2560	1.447	2560	1.544	5120	1.478	640	1.601
2562	1.447	2562	1.544	5123	1.478	640.4	1.602
2563	1.447	2563	1.544	5126	1.478	640.8	1.602
2565	1.447	2565	1.544	5130	1.478	641.2	1.602
2566	1.447	2566	1.544	5133	1.478	641.6	1.602
2568	1.447	2568	1.544	5136	1.478	642	1.602
2570	1.448	2570	1.544	5139	1.478	642.4	1.602
2571	1.448	2571	1.544	5142	1.478	642.8	1.602
2573	1.448	2573	1.544	5146	1.478	643.2	1.602
2574	1.448	2574	1.544	5149	1.478	643.6	1.602
2576	1.448	2576	1.544	5152	1.478	644	1.602
2578	1.448	2578	1.544	5155	1.478	644.4	1.602
2579	1.448	2579	1.545	5158	1.478	644.8	1.602
2581	1.448	2581	1.545	5162	1.478	645.2	1.602
2582	1.448	2582	1.545	5165	1.478	645.6	1.602
2584	1.448	2584	1.545	5168	1.478	646	1.602
2586	1.448	2586	1.545	5171	1.478	646.4	1.602
2587	1.448	2587	1.545	5174	1.478	646.8	1.602
2589	1.448	2589	1.545	5178	1.478	647.2	1.602
2590	1.448	2590	1.545	5181	1.478	647.6	1.602
2592	1.448	2592	1.545	5184	1.478	648	1.602
2594	1.448	2594	1.545	5187	1.478	648.4	1.602
2595	1.448	2595	1.545	5190	1.478	648.8	1.602
2597	1.448	2597	1.545	5194	1.478	649.2	1.602
2598	1.448	2598	1.545	5197	1.478	649.6	1.602
2600	1.448	2600	1.544	5200	1.478	650	1.602
2602	1.448	2602	1.545	5203	1.478	650.4	1.602
2603	1.448	2603	1.545	5206	1.478	650.8	1.603
2605	1.448	2605	1.545	5210	1.478	651.2	1.603
2606	1.448	2606	1.545	5213	1.478	651.6	1.603
2608	1.448	2608	1.545	5216	1.478	652	1.603
2610	1.448	2610	1.545	5219	1.478	652.4	1.603
2611	1.448	2611	1.545	5222	1.478	652.8	1.603
2613	1.448	2613	1.545	5226	1.478	653.2	1.603
2614	1.448	2614	1.545	5229	1.478	653.6	1.603
2616	1.448	2616	1.545	5232	1.478	654	1.603
2618	1.448	2618	1.545	5235	1.478	654.4	1.603
2619	1.448	2619	1.545	5238	1.478	654.8	1.603
2621	1.448	2621	1.545	5242	1.478	655.2	1.603
2622	1.448	2622	1.545	5245	1.478	655.6	1.603
2624	1.448	2624	1.545	5248	1.478	656	1.603
2626	1.448	2626	1.545	5251	1.479	656.4	1.603
2627	1.448	2627	1.545	5254	1.479	656.8	1.603
2629	1.448	2629	1.545	5258	1.479	657.2	1.603
2630	1.448	2630	1.545	5261	1.479	657.6	1.603
2632	1.448	2632	1.545	5264	1.479	658	1.603
2634	1.448	2634	1.545	5267	1.479	658.4	1.603
2635	1.448	2635	1.545	5270	1.479	658.8	1.603
2637	1.448	2637	1.545	5274	1.479	659.2	1.603
2638	1.448	2638	1.545	5277	1.479	659.6	1.603
2640	1.448	2640	1.545	5280	1.479	660	1.603
2642	1.448	2642	1.545	5283	1.479	660.4	1.603
2643	1.448	2643	1.545	5286	1.479	660.8	1.603
2645	1.448	2645	1.545	5290	1.479	661.2	1.603
2646	1.448	2646	1.545	5293	1.479	661.6	1.603
2648	1.448	2648	1.545	5296	1.479	662	1.603
2650	1.448	2650	1.545	5299	1.479	662.4	1.603
2651	1.448	2651	1.545	5302	1.479	662.8	1.603
2653	1.448	2653	1.545	5306	1.479	663.2	1.603
2654	1.448	2654	1.545	5309	1.479	663.6	1.603
2656	1.448	2656	1.545	5312	1.479	664	1.603
2658	1.448	2658	1.545	5315	1.479	664.4	1.603
2659	1.448	2659	1.545	5318	1.479	664.8	1.603
2661	1.448	2661	1.545	5322	1.479	665.2	1.603
2662	1.448	2662	1.545	5325	1.479	665.6	1.603
2664	1.448	2664	1.545	5328	1.479	666	1.603
2666	1.448	2666	1.545	5331	1.479	666.4	1.603
2667	1.448	2667	1.545	5334	1.479	666.8	1.603
2669	1.448	2669	1.545	5338	1.479	667.2	1.603
2670	1.448	2670	1.545	5341	1.479	667.6	1.603
2672	1.448	2672	1.545	5344	1.479	668	1.603
2674	1.448	2674	1.545	5347	1.479	668.4	1.603
2675	1.448	2675	1.545	5350	1.479	668.8	1.603
2677	1.448	2677	1.545	5354	1.479	669.2	1.603
2678	1.448	2678	1.545	5357	1.479	669.6	1.603
2680	1.448	2680	1.545	5360	1.479	670	1.603
2682	1.448	2682	1.545	5363	1.479	670.4	1.603
2683	1.448	2683	1.545	5366	1.479	670.8	1.603
2685	1.448	2685	1.545	5370	1.479	671.2	1.603
2686	1.448	2686	1.545	5373	1.479	671.6	1.603
2688	1.448	2688	1.545	5376	1.479	672	1.603
2690	1.448	2690	1.545	5379	1.479	672.4	1.603
2691	1.448	2691	1.545	5382	1.479	672.8	1.603
2693	1.448	2693	1.545	5386	1.479	673.2	1.603
2694	1.448	2694	1.545	5389	1.479	673.6	1.603
2696	1.448	2696	1.545	5392	1.479	674	1.603
2698	1.448	2698	1.545	5395	1.479	674.4	1.603
2699	1.448	2699	1.545	5398	1.479	674.8	1.603
2701	1.448	2701	1.545	5402	1.479	675.2	1.603
2702	1.448	2702	1.545	5405	1.479	675.6	1.603
2704	1.448	2704	1.545	5408	1.479	676	1.603
2706	1.448	2706	1.545	5411	1.479	676.4	1.603
2707	1.448	2707	1.545	5414	1.479	676.8	1.603
2709	1.448	2709	1.545	5418	1.479	677.2	1.603
2710	1.448	2710	1.545	5421	1.479	677.6	1.603
2712	1.448	2712	1.545	5424	1.479	678	1.603
2714	1.448	2714	1.545	5427	1.479	678.4	1.603
2715	1.448	2715	1.545	5430	1.479	678.8	1.603
2717	1.448	2717	1.545	5434	1.479	679.2	1.603
2718	1.448	2718	1.545	5437	1.479	679.6	1.603
2720	1.448	2720	1.545	5440	1.479	680	1.603
2722	1.448	2722	1.545	5443	1.479	680.4	1.603
2723	1.448	2723	1.545	5446	1.479	680.8	1.603
2725	1.448	2725	1.545	5450	1.479	681.2	1.603
2726	1.448	2726	1.545	5453	1.479	681.6	1.603
2728	1.448	2728	1.545	5456	1.479	682	1.603
2730	1.448	2730	1.545	5459	1.479	682.4	1.603
2731	1.448	2731	1.545	5462	1.479	682.8	1.603
2733	1.448	2733	1.545	5466	1.479	683.2	1.603
2734	1.448	2734	1.545	5469	1.479	683.6	1.603
2736	1.448	2736	1.545	5472	1.479	684	1.603
2738	1.448	2738	1.545	5475	1.479	684.4	1.603
2739	1.448	2739	1.545	5478	1.479	684.8	1.603
2741	1.448	2741	1.545	5482	1.479	685.2	1.603
2742	1.448	2742	1.545	5485	1.479	685.6	1.603
2744	1.448	2744	1.545	5488	1.479	686	1.603
2746	1.448	2746	1.545	5491	1.479	686.4	1.603
2747	1.448	2747	1.545	5494	1.479	686.8	1.603
2749	1.448	2749	1.545	5498	1.479	687.2	1.603
2750	1.448	2750	1.545	5501	1.479	687.6	1.603
2752	1.448	2752	1.545	5504	1.479	688	1.603
2754	1.448	2754	1.545	5507	1.479	688.4	1.603
2755	1.448	2755	1.545	5510	1.479	688.8	1.603
2757	1.448	2757	1.545	5514	1.479	689.2	1.603
2758	1.448	2758	1.545	5517	1.479	689.6	1.603
2760	1.448	2760	1.545	5520	1.479	690	1.603
2762	1.448	2762	1.545	5523	1.479	690.4	1.603
2763	1.448	2763	1.545	5526	1.479	690.8	1.603
2765	1.448	2765	1.545	5530	1.479	691.2	1.603
2766	1.448	2766	1.545	5533	1.479	691.6	1.603
2768	1.448	2768	1.545	5536	1.479	692	1.603
2770	1.448	2770	1.545	5539	1.479	692.4	1.603
2771	1.448	2771	1.545	5542	1.479	692.8	1.603
2773	1.448	2773	1.545	5546	1.479	693.2	1.603
2774	1.448	2774	1.545	5549	1.479	693.6	1.603
2776	1.448	2776	1.545	5552	1.479	694	1.603
2778	1.448	2778	1.545	5555	1.479	694.4	1.603
2779	1.448	2779	1.545	5558	1.479	694.8	1.603
2781	1.448	2781	1.545	5562	1.479	695.2	1.603
2782	1.448	2782	1.545	5565	1.479	695.6	1.603
2784	1.448	2784	1.545	5568	1.479	696	1.603
2786	1.448	2786	1.545	5571	1.479	696.4	1.603
2787	1.448	2787	1.545	5574	1.479	696.8	1.603
2789	1.448	2789	1.545	5578	1.479	697.2	1.603
2790	1.448	2790	1.545	5581	1.479	697.6	1.604
2792	1.448	2792	1.545	5584	1.479	698	1.604
2794	1.448	2794	1.545	5587	1.479	698.4	1.604
2795	1.448	2795	1.545	5590	1.479	698.8	1.604
2797	1.448	2797	1.545	5594	1.479	699.2	1.604
2798	1.448	2798	1.545	5597	1.479	699.6	1.604
2800	1.448	2800	1.545	5600	1.479	700	1.604
2802	1.448	2802	1.545	5603	1.479	700.4	1.604
2803	1.448	2803	1.545	5606	1.479	700.8	1.604
2805	1.448	2805	1.545	5610	1.479	701.2	1.604
2806	1.448	2806	1.545	5613	1.479	701.6	1.604
2808	1.448	2808	1.545	5616	1.479	702	1.604
2810	1.448	2810	1.545	5619	1.479	702.4	1.604
2811	1.448	2811	1.545	5622	1.479	702.8	1.604
2813	1.448	2813	1.545	5626	1.479	703.2	1.604
2814	1.448	2814	1.545	5629	1.479	703.6	1.604
2816	1.448	2816	1.545	5632	1.479	704	1.604
2818	1.448	2818	1.545	5635	1.479	704.4	1.604
2819	1.448	2819	1.545	5638	1.479	704.8	1.604
2821	1.448	2821	1.545	5642	1.479	705.2	1.604
2822	1.448	2822	1.545	5645	1.479	705.6	1.604
2824	1.448	2824	1.545	5648	1.479	706	1.604
2826	1.448	2826	1.545	5651	1.479	706.4	1.604
2827	1.448	2827	1.545	5654	1.479	706.8	1.604
2829	1.448	2829	1.545	5658	1.479	707.2	1.604
2830	1.448	2830	1.545	5661	1.479	707.6	1.604
2832	1.448	2832	1.545	5664	1.479	708	1.604
2834	1.448	2834	1.545	5667	1.479	708.4	1.604
2835	1.448	2835	1.545	5670	1.479	708.8	1.605
2837	1.448	2837	1.545	5674	1.479	709.2	1.605
2838	1.448	2838	1.545	5677	1.479	709.6	1.605
2840	1.448	2840	1.545	5680	1.479	710	1.605
2842	1.448	2842	1.545	5683	1.479	710.4	1.605
2843	1.448	2843	1.545	5686	1.479	710.8	1.605
2845	1.448	2845	1.545	5690	1.479	711.2	1.605
2846	1.448	2846	1.545	5693	1.479	711.6	1.605
2848	1.448	2848	1.545	5696	1.479	712	1.605
2850	1.448	2850	1.545	5699	1.479	712.4	1.605
2851	1.448	2851	1.545	5702	1.479	712.8	1.605
2853	1.448	2853	1.545	5706	1.479	713.2	1.605
2854	1.448	2854	1.546	5709	1.479	713.6	1.605
2856	1.448	2856	1.546	5712	1.479	714	1.605
2858	1.448	2858	1.545	5715	1.479	714.4	1.605
2859	1.448	2859	1.545	5718	1.479	714.8	1.605
2861	1.448	2861	1.545	5722	1.479	715.2	1.605
2862	1.448	2862	1.545	5725	1.479	715.6	1.605
2864	1.448	2864	1.545	5728	1.479	716	1.605
2866	1.448	2866	1.545	5731	1.479	716.4	1.605
2867	1.448	2867	1.545	5734	1.479	716.8	1.605
2869	1.448	2869	1.546	5738	1.479	717.2	1.605
2870	1.448	2870	1.545	5741	1.479	717.6	1.606
2872	1.448	2872	1.546	5744	1.479	718	1.606
2874	1.448	2874	1.546	5747	1.479	718.4	1.606
2875	1.448	2875	1.546	5750	1.479	718.8	1.606
2877	1.448	2877	1.546	5754	1.479	719.2	1.606
2878	1.448	2878	1.546	5757	1.479	719.6	1.606
2880	1.448	2880	1.546	5760	1.479	720	1.606
2882	1.448	2882	1.546	5763	1.479	720.4	1.606
2883	1.448	2883	1.546	5766	1.479	720.8	1.606
2885	1.448	2885	1.546	5770	1.479	721.2	1.606
2886	1.448	2886	1.546	5773	1.479	721.6	1.606
2888	1.448	2888	1.546	5776	1.479	722	1.606
2890	1.448	2890	1.546	5779	1.479	722.4	1.606
2891	1.448	2891	1.546	5782	1.479	722.8	1.606
2893	1.448	2893	1.546	5786	1.479	723.2	1.606
2894	1.448	2894	1.546	5789	1.479	723.6	1.606
2896	1.448	2896	1.546	5792	1.479	724	1.606
2898	1.448	2898	1.546	5795	1.479	724.4	1.606
2899	1.448	2899	1.546	5798	1.479	724.8	1.606
2901	1.448	2901	1.546	5802	1.479	725.2	1.606
2902	1.448	2902	1.546	5805	1.479	725.6	1.606
2904	1.448	2904	1.546	5808	1.479	726	1.607
2906	1.448	2906	1.546	5811	1.479	726.4	1.607
2907	1.448	2907	1.546	5814	1.479	726.8	1.607
2909	1.448	2909	1.546	5818	1.479	727.2	1.607
2910	1.448	2910	1.546	5821	1.479	727.6	1.607
2912	1.448	2912	1.546	5824	1.479	728	1.607
2914	1.448	2914	1.546	5827	1.479	728.4	1.607
2915	1.448	2915	1.546	5830	1.479	728.8	1.607
2917	1.448	2917	1.546	5834	1.479	729.2	1.607
2918	1.448	2918	1.546	5837	1.479	729.6	1.607
2920	1.448	2920	1.546	5840	1.479	730	1.607
2922	1.448	2922	1.546	5843	1.479	730.4	1.607
2923	1.448	2923	1.546	5846	1.479	730.8	1.607
2925	1.448	2925	1.546	5850	1.479	731.2	1.607
2926	1.448	2926	1.546	5853	1.479	731.6	1.607
2928	1.448	2928	1.546	5856	1.479	732	1.607
2930	1.448	2930	1.546	5859	1.479	732.4	1.607
2931	1.448	2931	1.546	5862	1.479	732.8	1.607
2933	1.448	2933	1.546	5866	1.479	733.2	1.607
2934	1.448	2934	1.546	5869	1.479	733.6	1.607
2936	1.448	2936	1.546	5872	1.479	734	1.607
2938	1.448	2938	1.546	5875	1.479	734.4	1.608
2939	1.448	2939	1.546	5878	1.479	734.8	1.608
2941	1.448	2941	1.546	5882	1.479	735.2	1.608
2942	1.448	2942	1.546	5885	1.479	735.6	1.608
2944	1.448	2944	1.546	5888	1.479	736	1.608
2946	1.448	2946	1.546	5891	1.479	736.4	1.608
2947	1.448	2947	1.546	5894	1.479	736.8	1.608
2949	1.448	2949	1.546	5898	1.479	737.2	1.608
2950	1.448	2950	1.546	5901	1.479	737.6	1.608
2952	1.448	2952	1.546	5904	1.479	738	1.608
2954	1.448	2954	1.546	5907	1.479	738.4	1.608
2955	1.448	2955	1.546	5910	1.479	738.8	1.608
2957	1.448	2957	1.546	5914	1.479	739.2	1.608
2958	1.448	2958	1.546	5917	1.479	739.6	1.608
2960	1.448	2960	1.546	5920	1.479	740	1.608
2962	1.448	2962	1.546	5923	1.479	740.4	1.608
2963	1.448	2963	1.546	5926	1.479	740.8	1.608
2965	1.448	2965	1.546	5930	1.479	741.2	1.608
2966	1.448	2966	1.546	5933	1.479	741.6	1.608
2968	1.448	2968	1.546	5936	1.479	742	1.608
2970	1.448	2970	1.546	5939	1.479	742.4	1.608
2971	1.448	2971	1.546	5942	1.479	742.8	1.608
2973	1.448	2973	1.546	5946	1.479	743.2	1.608
2974	1.448	2974	1.546	5949	1.479	743.6	1.608
2976	1.448	2976	1.546	5952	1.479	744	1.608
2978	1.448	2978	1.546	5955	1.479	744.4	1.608
2979	1.448	2979	1.546	5958	1.479	744.8	1.608
2981	1.448	2981	1.546	5962	1.479	745.2	1.608
2982	1.448	2982	1.546	5965	1.479	745.6	1.608
2984	1.448	2984	1.546	5968	1.479	746	1.608
2986	1.448	2986	1.546	5971	1.479	746.4	1.608
2987	1.448	2987	1.546	5974	1.479	746.8	1.608
2989	1.448	2989	1.546	5978	1.479	747.2	1.608
2990	1.448	2990	1.546	5981	1.479	747.6	1.608
2992	1.448	2992	1.546	5984	1.479	748	1.608
2994	1.448	2994	1.546	5987	1.479	748.4	1.608
2995	1.448	2995	1.546	5990	1.479	748.8	1.608
2997	1.448	2997	1.546	5994	1.479	749.2	1.609
2998	1.448	2998	1.546	5997	1.479	749.6	1.609
3000	1.448	3000	1.546	6000	1.479	750	1.609
3002	1.448	3002	1.546	6003	1.479	750.4	1.609
3003	1.448	3003	1.546	6006	1.479	750.8	1.609
3005	1.448	3005	1.546	6010	1.479	751.2	1.609
3006	1.448	3006	1.546	6013	1.479	751.6	1.609
3008	1.448	3008	1.546	6016	1.479	752	1.609
3010	1.448	3010	1.546	6019	1.479	752.4	1.609
3011	1.448	3011	1.546	6022	1.479	752.8	1.609
3013	1.448	3013	1.546	6026	1.479	753.2	1.609
3014	1.448	3014	1.546	6029	1.479	753.6	1.609
3016	1.448	3016	1.546	6032	1.479	754	1.609
3018	1.448	3018	1.546	6035	1.479	754.4	1.609
3019	1.448	3019	1.546	6038	1.479	754.8	1.609
3021	1.448	3021	1.546	6042	1.479	755.2	1.609
3022	1.448	3022	1.546	6045	1.479	755.6	1.609
3024	1.448	3024	1.546	6048	1.479	756	1.609
3026	1.448	3026	1.546	6051	1.479	756.4	1.609
3027	1.448	3027	1.546	6054	1.479	756.8	1.609
3029	1.448	3029	1.546	6058	1.479	757.2	1.609
3030	1.448	3030	1.546	6061	1.479	757.6	1.609
3032	1.448	3032	1.546	6064	1.479	758	1.609
3034	1.448	3034	1.546	6067	1.479	758.4	1.609
3035	1.448	3035	1.546	6070	1.479	758.8	1.609
3037	1.448	3037	1.546	6074	1.479	759.2	1.609
3038	1.448	3038	1.546	6077	1.479	759.6	1.609
3040	1.448	3040	1.546	6080	1.479	760	1.609
3042	1.448	3042	1.546	6083	1.479	760.4	1.609
3043	1.448	3043	1.546	6086	1.479	760.8	1.609
3045	1.448	3045	1.546	6090	1.479	761.2	1.609
3046	1.448	3046	1.546	6093	1.479	761.6	1.609
3048	1.448	3048	1.546	6096	1.479	762	1.61
3050	1.448	3050	1.546	6099	1.479	762.4	1.61
3051	1.448	3051	1.546	6102	1.479	762.8	1.61
3053	1.448	3053	1.546	6106	1.479	763.2	1.61
3054	1.448	3054	1.546	6109	1.479	763.6	1.61
3056	1.448	3056	1.546	6112	1.479	764	1.61
3058	1.448	3058	1.546	6115	1.479	764.4	1.61
3059	1.448	3059	1.546	6118	1.479	764.8	1.61
3061	1.448	3061	1.546	6122	1.479	765.2	1.61
3062	1.448	3062	1.546	6125	1.479	765.6	1.61
3064	1.448	3064	1.546	6128	1.479	766	1.61
3066	1.448	3066	1.546	6131	1.479	766.4	1.61
3067	1.448	3067	1.546	6134	1.479	766.8	1.61
3069	1.448	3069	1.546	6138	1.479	767.2	1.61
3070	1.448	3070	1.546	6141	1.479	767.6	1.61
3072	1.448	3072	1.546	6144	1.479	768	1.61
3074	1.448	3074	1.546	6147	1.479	768.4	1.61
3075	1.448	3075	1.546	6150	1.479	768.8	1.61
3077	1.448	3077	1.546	6154	1.479	769.2	1.61
3078	1.448	3078	1.546	6157	1.479	769.6	1.61
3080	1.448	3080	1.546	6160	1.479	770	1.61
3082	1.448	3082	1.546	6163	1.479	770.4	1.61
3083	1.448	3083	1.546	6166	1.479	770.8	1.61
3085	1.448	3085	1.546	6170	1.479	771.2	1.61
3086	1.448	3086	1.546	6173	1.479	771.6	1.61
3088	1.448	3088	1.546	6176	1.479	772	1.61
3090	1.448	3090	1.546	6179	1.479	772.4	1.61
3091	1.448	3091	1.546	6182	1.479	772.8	1.61
3093	1.448	3093	1.546	6186	1.479	773.2	1.611
3094	1.448	3094	1.546	6189	1.479	773.6	1.611
3096	1.448	3096	1.546	6192	1.479	774	1.611
3098	1.448	3098	1.546	6195	1.479	774.4	1.611
3099	1.448	3099	1.546	6198	1.479	774.8	1.611
3101	1.448	3101	1.546	6202	1.479	775.2	1.611
3102	1.448	3102	1.546	6205	1.479	775.6	1.611
3104	1.448	3104	1.546	6208	1.479	776	1.611
3106	1.448	3106	1.546	6211	1.479	776.4	1.611
3107	1.448	3107	1.546	6214	1.479	776.8	1.611
3109	1.448	3109	1.546	6218	1.479	777.2	1.611
3110	1.448	3110	1.546	6221	1.479	777.6	1.611
3112	1.448	3112	1.546	6224	1.479	778	1.611
3114	1.448	3114	1.546	6227	1.479	778.4	1.611
3115	1.448	3115	1.546	6230	1.479	778.8	1.611
3117	1.448	3117	1.546	6234	1.479	779.2	1.611
3118	1.448	3118	1.546	6237	1.479	779.6	1.611
3120	1.448	3120	1.546	6240	1.479	780	1.611
3122	1.448	3122	1.546	6243	1.479	780.4	1.611
3123	1.448	3123	1.546	6246	1.479	780.8	1.611
3125	1.448	3125	1.546	6250	1.479	781.2	1.611
3126	1.448	3126	1.546	6253	1.479	781.6	1.611
3128	1.448	3128	1.546	6256	1.479	782	1.611
3130	1.448	3130	1.546	6259	1.479	782.4	1.611
3131	1.448	3131	1.546	6262	1.479	782.8	1.611
3133	1.448	3133	1.546	6266	1.479	783.2	1.612
3134	1.448	3134	1.546	6269	1.479	783.6	1.612
3136	1.448	3136	1.546	6272	1.479	784	1.612
3138	1.448	3138	1.546	6275	1.479	784.4	1.612
3139	1.448	3139	1.546	6278	1.479	784.8	1.612
3141	1.448	3141	1.546	6282	1.479	785.2	1.612
3142	1.448	3142	1.546	6285	1.479	785.6	1.612
3144	1.448	3144	1.546	6288	1.479	786	1.612
3146	1.448	3146	1.546	6291	1.479	786.4	1.612
3147	1.448	3147	1.546	6294	1.479	786.8	1.612
3149	1.448	3149	1.546	6298	1.479	787.2	1.612
3150	1.449	3150	1.546	6301	1.479	787.6	1.612
3152	1.449	3152	1.546	6304	1.479	788	1.612
3154	1.449	3154	1.546	6307	1.479	788.4	1.612
3155	1.449	3155	1.546	6310	1.479	788.8	1.612
3157	1.449	3157	1.546	6314	1.479	789.2	1.612
3158	1.449	3158	1.546	6317	1.479	789.6	1.612
3160	1.449	3160	1.546	6320	1.479	790	1.612
3162	1.449	3162	1.546	6323	1.479	790.4	1.612
3163	1.449	3163	1.546	6326	1.479	790.8	1.612
3165	1.449	3165	1.546	6330	1.479	791.2	1.612
3166	1.449	3166	1.546	6333	1.479	791.6	1.612
3168	1.449	3168	1.546	6336	1.479	792	1.612
3170	1.449	3170	1.546	6339	1.479	792.4	1.612
3171	1.449	3171	1.546	6342	1.479	792.8	1.612
3173	1.449	3173	1.546	6346	1.479	793.2	1.612
3174	1.449	3174	1.546	6349	1.479	793.6	1.612
3176	1.449	3176	1.546	6352	1.479	794	1.612
3178	1.449	3178	1.546	6355	1.479	794.4	1.612
3179	1.449	3179	1.546	6358	1.479	794.8	1.612
3181	1.449	3181	1.546	6362	1.479	795.2	1.613
3182	1.449	3182	1.546	6365	1.479	795.6	1.613
3184	1.449	3184	1.546	6368	1.479	796	1.613
3186	1.449	3186	1.546	6371	1.479	796.4	1.613
3187	1.449	3187	1.546	6374	1.479	796.8	1.613
3189	1.449	3189	1.546	6378	1.479	797.2	1.613
3190	1.449	3190	1.546	6381	1.479	797.6	1.613
3192	1.449	3192	1.546	6384	1.479	798	1.613
3194	1.449	3194	1.546	6387	1.479	798.4	1.613
3195	1.449	3195	1.546	6390	1.479	798.8	1.613
3197	1.449	3197	1.546	6394	1.479	799.2	1.613
3198	1.449	3198	1.546	6397	1.479	799.6	1.613
[truncated: 310,998+ more rows]

## Sheet: Fig 4c
	Rutile IrO2	IrO2NR
1.25	0	0
1.75	0.20314	0.57927
--	--	--
2.25	0.20314	0.57927
2.75	1.36882	2.12864
--	--	--
3.25	1.36882	2.12864
3.75	3.26018	3.35027
--	--	--
4.25	3.26018	3.35027
4.75	4.92	4.92

## Sheet: Fig 4d
IrO2NR			Rutile IrO2
-22.0845	0	0	-22.437	0	0
-21.9765	0	0	-22.325	0	0
-21.8675	0	0	-22.212	0	0
-21.7595	0	0	-22.1	0	0
-21.6505	0	0	-21.988	0	0
-21.5425	0	0	-21.875	0	0
-21.4335	0	0	-21.763	0	0
-21.3255	0	0	-21.651	0	0
-21.2165	0	0	-21.538	0	0
-21.1085	0	0	-21.426	0	0
-20.9995	0	0	-21.314	0	0
-20.8915	0	0	-21.201	0	0
-20.7825	0	0	-21.089	0	0
-20.6745	-0.00015	0.00018	-20.977	0	0
-20.5655	-0.00512	0.00586	-20.864	0.00012	-0.00013
-20.4575	-0.00476	0.00526	-20.752	0.0006	-0.00062
-20.3485	-0.00874	0.00925	-20.64	0.00128	-0.00141
-20.2405	-8e-05	8e-05	-20.527	0.00206	-0.00253
-20.1315	-0.00844	0.00864	-20.415	0.00861	-0.01081
-20.0235	-0.01251	0.01384	-20.303	0.02075	-0.02509
-19.9155	-0.01217	0.01556	-20.19	0.04423	-0.04788
-19.8065	-0.02273	0.02856	-20.078	0.05111	-0.04874
-19.6985	-0.181	0.1905	-19.966	0.07305	-0.08461
-19.5895	-0.04857	0.0437	-19.853	0.07785	-0.06677
-19.4815	-0.2074	0.2524	-19.741	0.05036	-0.09118
-19.3725	-0.1112	0.09458	-19.629	0.1345	-0.1092
-19.2645	-0.149	0.1194	-19.516	0.09385	-0.07814
-19.1555	-0.04202	0.03802	-19.404	0.04951	-0.087
-19.0475	-0.07037	0.155	-19.292	0.1587	-0.1577
-18.9385	-0.1884	0.1702	-19.179	0.07508	-0.05466
-18.8305	-0.1177	0.06376	-19.067	0.0518	-0.03546
-18.7215	-0.06746	0.0459	-18.955	0.01876	-0.01194
-18.6135	-0.02872	0.02112	-18.842	0.01269	-0.00926
-18.5045	-0.00384	0.00735	-18.73	0.00026	-0.00081
-18.3965	-0.00049	0.00043	-18.618	0	0
-18.2875	0	1e-05	-18.505	0	0
-18.1795	0	0	-18.393	1e-05	0
-18.0705	-1e-05	0	-18.28	0.00025	0
-17.9625	-0.0016	0	-18.168	2e-05	0
-17.8545	-0.0012	0	-18.056	0	-1e-05
-17.7455	0	0	-17.943	0.00052	-0.00107
-17.6375	0	0	-17.831	0.00167	-0.0013
-17.5285	0	0	-17.719	0.0004	-0.00018
-17.4205	0	0	-17.606	1e-05	-1e-05
-17.3115	0	0	-17.494	0	0
-17.2035	0	0	-17.382	0	-0.00032
-17.0945	0	0	-17.269	0	-9e-05
-16.9865	0	0	-17.157	0	0
-16.8775	0	0	-17.045	0	0
-16.7695	0	0	-16.932	0	0
-16.6605	0	0	-16.82	0	0
-16.5525	0	0	-16.708	0	0
-16.4435	0	0	-16.595	0	0
-16.3355	0	0	-16.483	0	0
-16.2265	0	0	-16.371	0	0
-16.1185	0	0	-16.258	0	0
-16.0105	0	0	-16.146	0	0
-15.9015	0	0	-16.034	0	0
-15.7935	0	0	-15.921	0	0
-15.6845	0	0	-15.809	0	0
-15.5765	0	0	-15.697	0	0
-15.4675	0	0	-15.584	0	0
-15.3595	0	0	-15.472	0	0
-15.2505	0	0	-15.36	0	0
-15.1425	0	0	-15.247	0	0
-15.0335	0	0	-15.135	0	0
-14.9255	0	0	-15.023	0	0
-14.8165	0	0	-14.91	0	0
-14.7085	0	0	-14.798	0	0
-14.5995	0	0	-14.686	0	0
-14.4915	0	0	-14.573	0	0
-14.3825	0	0	-14.461	0	0
-14.2745	0	0	-14.349	0	0
-14.1655	0	0	-14.236	0	0
-14.0575	0	0	-14.124	0	0
-13.9495	0	0	-14.011	0	0
-13.8405	0	0	-13.899	0	0
-13.7325	0	0	-13.787	0	0
-13.6235	0	0	-13.674	0	0
-13.5155	0	0	-13.562	0	0
-13.4065	0	0	-13.45	0	0
-13.2985	0	0	-13.337	0	0
-13.1895	0	0	-13.225	0	0
-13.0815	0	0	-13.113	0	0
-12.9725	0	0	-13	0	0
-12.8645	0	0	-12.888	0	0
-12.7555	0	0	-12.776	0	0
-12.6475	0	0	-12.663	0	0
-12.5385	0	0	-12.551	0	0
-12.4305	0	0	-12.439	0	0
-12.3215	0	0	-12.326	0	0
-12.2135	0	0	-12.214	0	0
-12.1045	0	0	-12.102	0	0
-11.9965	0	0	-11.989	0	0
-11.8885	0	0	-11.877	0	0
-11.7795	0	0	-11.765	0	0
-11.6715	0	0	-11.652	0	0
-11.5625	0	0	-11.54	0	0
-11.4545	0	0	-11.428	0	0
-11.3455	0	0	-11.315	0	0
-11.2375	0	0	-11.203	0	0
-11.1285	0	0	-11.091	0	0
-11.0205	0	0	-10.978	0	0
-10.9115	0	0	-10.866	0	0
-10.8035	0	0	-10.754	0	0
-10.6945	0	0	-10.641	0	0
-10.5865	0	0	-10.529	0	0
-10.4775	0	0	-10.417	0	0
-10.3695	0	0	-10.304	0	0
-10.2605	0	0	-10.192	0	0
-10.1525	0	0	-10.08	0	0
-10.0435	0	0	-9.96699	0	0
-9.93549	0	0	-9.85499	0	0
-9.82749	0	0	-9.74199	0	0
-9.71849	0	0	-9.62999	0	0
-9.61049	0	0	-9.51799	0	0
-9.50149	0	0	-9.40499	0.00757	-0.00717
-9.39349	0	0	-9.29299	0.0426	-0.04351
-9.28449	0	0	-9.18099	0.06305	-0.06406
-9.17649	0	0	-9.06799	0.02872	-0.02969
-9.06749	0	0	-8.95599	0.00561	-0.00542
-8.95949	0	0	-8.84399	0.1477	-0.1472
-8.85049	0	0	-8.73099	0.2321	-0.2473
-8.74249	0	0	-8.61899	0.2766	-0.2779
-8.63349	0	0	-8.50699	0.00233	-0.00198
-8.52549	-3e-05	0.0003	-8.39399	0.09905	-0.1153
-8.41649	-0.04677	0.1261	-8.28199	0.2151	-0.21
-8.30849	-0.1069	0.1231	-8.16999	0.05928	-0.05988
-8.19949	-0.2583	0.5341	-8.05699	0.1832	-0.1768
-8.09149	-1.019	1.034	-7.94499	0.229	-0.257
-7.98249	-0.4028	0.1132	-7.83299	0.2404	-0.2063
-7.87449	-0.3685	0.4737	-7.71999	0.5476	-0.4568
-7.76649	-0.2962	0.283	-7.60799	1.005	-1.141
-7.65749	-0.31	0.2736	-7.49599	0.7972	-0.884
-7.54949	-0.5156	0.5426	-7.38299	0.3005	-0.2616
-7.44049	-0.3641	0.4185	-7.27099	0.332	-0.3048
-7.33249	-0.4061	0.2363	-7.15899	0.3558	-0.3849
-7.22349	-0.3894	0.3892	-7.04599	0.1992	-0.162
-7.11549	-0.3646	0.2293	-6.93399	0.2414	-0.2802
-7.00649	-0.2089	0.2662	-6.82199	0.1993	-0.2121
-6.89849	-0.3284	0.6441	-6.70899	0.08888	-0.09152
-6.78949	-1.052	1.013	-6.59699	0.2078	-0.2157
-6.68149	-0.7479	0.4519	-6.48499	0.2839	-0.2801
-6.57249	-0.1526	0.1471	-6.37199	0.1794	-0.2038
-6.46449	-0.2328	0.2656	-6.25999	0.1239	-0.1275
-6.35549	-0.6265	0.5573	-6.14799	0.1367	-0.1606
-6.24749	-0.3424	0.5164	-6.03499	0.1551	-0.1334
-6.13849	-0.4203	0.2399	-5.92299	0.1372	-0.163
-6.03049	-0.2227	0.2717	-5.80999	0.1722	-0.1728
-5.92249	-0.2875	0.3046	-5.69799	0.2589	-0.2242
-5.81349	-0.249	0.1776	-5.58599	0.2829	-0.2575
-5.70549	-0.2586	0.3162	-5.47299	0.3799	-0.4261
-5.59649	-0.3044	0.2522	-5.36099	0.2424	-0.3318
-5.48849	-0.1779	0.4279	-5.24899	0.1762	-0.2023
-5.37949	-0.6582	0.3444	-5.13599	0.2739	-0.2568
-5.27149	-0.4579	0.5029	-5.02399	0.1867	-0.1865
-5.16249	-0.4844	0.4753	-4.91199	0.1945	-0.2001
-5.05449	-0.366	0.4912	-4.79899	0.2943	-0.2633
-4.94549	-0.3865	0.3042	-4.68699	0.2961	-0.2469
-4.83749	-0.3672	0.2748	-4.57499	0.277	-0.2771
-4.72849	-0.1559	0.3667	-4.46199	0.2836	-0.3129
-4.62049	-0.3567	0.1524	-4.34999	0.3216	-0.2624
-4.51149	-0.2979	0.416	-4.23799	0.1351	-0.1648
-4.40349	-0.4581	0.4279	-4.12499	0.1152	-0.1146
-4.29449	-0.2784	0.221	-4.01299	0.1175	-0.1325
-4.18649	-0.2398	0.2754	-3.90099	0.2407	-0.1316
-4.07749	-0.2336	0.2176	-3.78799	0.2117	-0.1683
-3.96949	-0.2197	0.2275	-3.67599	0.2398	-0.1877
-3.86149	-0.2243	0.2968	-3.56399	0.2524	-0.2708
-3.75249	-0.2309	0.2002	-3.45099	0.2514	-0.2191
-3.64449	-0.1782	0.1467	-3.33899	0.1575	-0.1688
-3.53549	-0.3051	0.2033	-3.22699	0.1698	-0.1701
-3.42749	-0.07043	0.16	-3.11399	0.1883	-0.2037
-3.31849	-0.12	0.3341	-3.00199	0.2696	-0.2292
-3.21049	-0.2294	0.4552	-2.88999	0.3303	-0.3222
-3.10149	-0.3765	0.5741	-2.77699	0.1573	-0.3758
-2.99349	-0.3489	0.6228	-2.66499	0.08241	-0.1196
-2.88449	-0.1695	0.2666	-2.55299	0.133	-0.2962
-2.77649	-0.6762	0.108	-2.43999	0.12	-0.172
-2.66749	-0.6159	0.142	-2.32799	0.2746	-0.3243
-2.55949	-0.4996	0.192	-2.21599	0.2625	-0.386
-2.45049	-0.4185	0.3703	-2.10299	0.2544	-0.2684
-2.34249	-0.3179	0.5669	-1.99099	0.5136	-0.4551
-2.23349	-0.6361	0.2668	-1.87899	0.3901	-0.3673
-2.12549	-0.2627	0.01572	-1.76599	0.655	-0.7192
-2.01649	-0.05259	0.0368	-1.65399	1.193	-1.085
-1.90849	-0.07298	0.08758	-1.54099	1.531	-1.683
-1.80049	-0.1258	0.1667	-1.42899	1.442	-1.181
-1.69149	-0.2544	0.4219	-1.31699	1.802	-1.784
-1.58349	-0.1276	0.5661	-1.20399	0.8584	-0.8194
-1.47449	-0.2995	0.3448	-1.09199	0.7503	-0.8754
-1.36649	-0.2246	0.5644	-0.97999	1.121	-0.7128
-1.25749	-0.2247	0.4804	-0.86699	0.8496	-1.022
-1.14949	-0.3882	1.106	-0.75499	0.7343	-0.9798
-1.04049	-1.243	1.312	-0.64299	0.4987	-0.3675
-0.93249	-1.981	1.512	-0.52999	0.4225	-0.6787
-0.82349	-1.237	1.092	-0.41799	0.3939	-0.3269
-0.71549	-1.125	0.7546	-0.30599	0.5796	-0.6848
-0.60649	-1.395	0.3783	-0.19299	0.2619	-0.3521
-0.49849	-0.08289	0.1375	-0.08099	0.378	-0.3768
-0.38949	-0.05864	0.5192	0.03101	0.3618	-0.4085
-0.28149	-0.04204	0.1821	0.14401	0.3796	-0.2698
-0.17249	-0.1855	0.1472	0.25601	0.4219	-0.1672
-0.06449	-0.03461	0.2729	0.36801	0.4793	-0.3579
0.04451	-0.1836	0.2462	0.48101	0.4305	-0.3771
0.15251	-0.5145	0.7605	0.59301	0.3459	-0.2475
0.26051	-1.013	0.612	0.70501	0.3267	-0.4323
0.36951	-0.343	1.343	0.81801	0.4732	-0.3221
0.47751	-0.6378	0.5207	0.93001	0.6296	-0.8127
0.58651	-0.8706	0.08026	1.04201	0.7821	-0.5238
0.69451	-0.2157	0.00021	1.15501	0.8521	-0.9486
0.80351	-0.01235	0.00529	1.26701	0.6859	-0.5535
0.91151	-0.00266	0.00678	1.37901	0.2751	-0.4496
1.02051	-0.2737	0.4442	1.49201	0.4021	-0.1109
1.12851	-2.231	2.784	1.60401	0.2065	-0.5212
1.23751	-1.349	0.7406	1.71601	0.14	-0.1702
1.34551	-0.00586	0.00036	1.82901	0.173	-0.1759
1.45451	-8e-05	0	1.94101	0.1737	-0.1089
1.56251	-6e-05	1e-05	2.05301	0.4024	-0.4478
1.67151	-0.02855	0.01663	2.16601	0.2867	-0.1171
1.77951	-0.05574	0.07115	2.27801	0.1032	-0.3203
1.88851	-0.1073	0.211	2.39001	0.3408	-0.4074
1.99651	-0.07411	0.07552	2.50301	0.1474	-0.09275
2.10551	-0.2432	0.2128	2.61501	0.1146	-0.1148
2.21351	-0.2049	0.3243	2.72801	0.1171	-0.04657
2.32151	-0.3631	0.2242	2.84001	0.3038	-0.2752
2.43051	-0.1294	0.1734	2.95201	0.2098	-0.2452
2.53851	-0.1848	0.154	3.06501	0.3182	-0.3289
2.64751	-0.2387	0.174	3.17701	0.1523	-0.08671
2.75551	-0.2742	0.2411	3.28901	0.3176	-0.1871
2.86451	-0.1893	0.1388	3.40201	0.4106	-0.385
2.97251	-0.1828	0.1166	3.51401	0.1644	-0.2806
3.08151	-0.152	0.4318	3.62601	0.5558	-0.4364
3.18951	-0.4052	0.4875	3.73901	0.1672	-0.2914
3.29851	-0.7287	0.6278	3.85101	0.1349	-0.1431
3.40651	-0.8202	1.281	3.96301	0.3607	-0.3239
3.51551	-1.036	0.5079	4.07601	0.1294	-0.1039
3.62351	-0.0853	0.059	4.18801	0.05002	-0.03584
3.73251	-0.00011	2e-05	4.30001	0.1103	-0.1203
3.84051	0	0	4.41301	0.09972	-0.09088
3.94951	0	0	4.52501	0.03707	-0.02791
4.05751	0	0	4.63701	0.00883	-0.00833
4.16551	0	0	4.75001	0.01608	-0.01991
4.27451	0	0	4.86201	0.00379	-0.00667
4.38251	0	0	4.97401	0.02202	-0.02103
4.49151	0	0	5.08701	0.0187	-0.02045
4.59951	-0.00272	0.00589	5.19901	0.01541	-0.01268
4.70851	-0.01626	0.01378	5.31101	0.02435	-0.02735
4.81651	-0.00046	0.00011	5.42401	0.01677	-0.00571
4.92551	0	0	5.53601	2e-05	-2e-05
5.03351	0	0	5.64801	0.00048	-0.0027
5.14251	-0.00623	0.01058	5.76101	0.00156	-0.00881
5.25051	-0.03049	0.03005	5.87301	0.01893	-0.0184
5.35951	-0.01492	0.03265	5.98501	0.01452	-0.01497
5.46751	-0.02237	0.00192	6.09801	0.04114	-0.04386
5.57651	-0.0001	0	6.21001	0.0275	-0.00617
5.68451	0	0.00033	6.32201	0.01494	-0.02612
5.79351	-0.00518	0.05052	6.43501	0.00886	-0.0038
5.90151	-0.06512	0.02489	6.54701	0.00436	-0.00793
6.01051	-0.00417	2e-05	6.65901	0.02611	-0.04081
6.11851	-1e-05	0.00136	6.77201	0.01711	-0.01299
6.22651	-0.00234	0.00146	6.88401	0.01611	-0.01366
6.33551	-0.00413	0.00468	6.99701	0.02674	-0.04082
6.44351	-0.01615	0.01971	7.10901	0.04363	-0.02999
6.55251	-0.01319	0.0167	7.22101	0.028	-0.0259
6.66051	-0.00922	0.00677	7.33401	0.01545	-0.01498
6.76951	-0.01008	0.04659	7.44601	0.0076	-0.00301
6.87751	-0.06581	0.02956	7.55801	0.01366	-0.01619
6.98651	-0.01076	0.02546	7.67101	0.01178	-0.0121
7.09451	-0.0237	0.0266	7.78301	0.02823	-0.0275
7.20351	-0.02775	0.00122	7.89501	0.02364	-0.03113
7.31151	-0.0012	0.00316	8.00801	0.02498	-0.03021
7.42051	-0.00196	0.01089	8.12001	0.0223	-0.01627
7.52851	-0.01377	0.00738	8.23201	0.01835	-0.01646
7.63751	-0.00769	0.0133	8.34501	0.01463	-0.01304
7.74551	-0.02841	0.03906	8.45701	0.02031	-0.02312
7.85451	-0.0332	0.02898	8.56901	0.02175	-0.01752
7.96251	-0.01752	0.00793	8.68201	0.02031	-0.02217
8.07151	-0.01559	0.01184	8.79401	0.02502	-0.022
8.17951	-0.01184	0.01577	8.90601	0.02514	-0.0189
8.28751	-0.01638	0.01298	9.01901	0.02482	-0.02612
8.39651	-0.00768	0.00634	9.13101	0.01861	-0.01689
8.50451	-0.00951	0.01938	9.24301	0.00846	-0.01526
8.61351	-0.01496	0.02033	9.35601	0.01663	-0.02203
8.72151	-0.02375	0.0063	9.46801	0.01453	-0.01792
8.83051	-0.00547	0.00724	9.58001	0.00771	-0.00976
8.93851	-0.00313	0.00831	9.69301	0.00113	-0.00076
9.04751	-0.00889	4e-05	9.80501	0.00058	-0.00084
9.15551	-0.00026	0	9.91701	1e-05	-2e-05
9.26451	0	0	10.03	0	0
9.37251	0	0	10.142	0	0
9.48151	0	0	10.254	0	0
9.58951	0	0	10.367	0	0
9.69851	0	0	10.479	0	0
9.80651	0	0	10.591	0	0
9.91551	0	0	10.704	0	0
10.0235	0	0	10.816	0	0
10.1325	0	0	10.929	0	0
10.2405	0	0	11.041	0	0
10.3485	0	0	11.153	0	0
10.4575	0	0	11.266	0	0

## Sheet: Fig S3
1.93928	2
4.33837	4
6.73746	132
9.13655	235
11.5356	129
13.9347	65
16.3338	19
18.7329	9
21.132	3
23.5311	1

[truncated: 25 more sheets: Fig S6, Fig S7b-d, Fig S8, Fig S9, Fig S13, Fig S14a, Fig S15adgj, Fig S17ac, Fig S18, Fig S19, Fig S20a, Fig S22, Fig S23, Fig S25, Fig S26, Fig S27, Fig S28, Fig S30, Fig S31, Fig S32ahi …]
